# Supplementary material for: The MDA-MB-231 Breast Cancer Cell Secretomes Modify Metabolomes of Pseudomonas aeruginosa Breast Microbiome
Source: Int J Mol Sci. 2025 May 22;26(11):5003. doi: 10.3390/ijms26115003 (PMC12155445; doi:10.3390/ijms26115003)
Supplement: Supplementary file 1 [file ijms-26-05003-s001.zip]

Archive with 2 entries (2 files):
- ijms-3613431-supplementary.pdf
- ijms-3613431-supplementary.xlsx
