# Supplementary material for: The MDA-MB-231 Breast Cancer Cell Secretomes Modify Metabolomes of Pseudomonas aeruginosa Breast Microbiome
Source: Int J Mol Sci. 2025 May 22;26(11):5003. doi: 10.3390/ijms26115003 (PMC12155445; doi:10.3390/ijms26115003)
Supplement: Supplementary file 1 [file ijms-26-05003-s001.zip › ijms-3613431-supplementary.xlsx]

## Sheet: Table S1
MDA-MB-231-related excreted metabolites. Binary comparison of metabolites of MDA-MB-231 secretome between P. aeruginosa treated and non-treated at time point 0. No correction p-value <0.05, Fold change cut-off is 1.5
Compound	Compound ID	Compound name	Retention Time	Mass	p value	FC	Log FC	Regulation
1.47_297.9614m/z	HMDB0303240	Iron citrate	1.47123	297.961	<0.0005	1.52843	0.612055	Up
12.96_684.0878m/z	HMDB0000902	NAD	12.9646	684.088	<0.0005	2.05916	1.04205	Up
16.65_954.5240n	HMDB0273320	PGP(PGE1/20:1(11Z))	16.645	935.506	<0.0005	1.69809	0.763913	Up
17.51_464.3038m/z	HMDB0272182	PG(PGD1/i-22:0)	17.5141	464.304	0.00525891	1.99106	0.993537	Up
17.53_761.4747m/z	HMDB0264850	PA(20:2(11Z,14Z)/PGD2)	17.5312	761.475	0.00829362	5.97803	2.57967	Up
19.86_762.5622m/z	HMDB0296197	DG(19:0/0:0/22:5(4Z,7Z,10Z,13Z,19Z)-O(16,17))	19.8633	762.562	0.0440912	2.76091	1.46514	Up
5.79_467.0297m/z	HMDB0001564	CDP-ethanolamine	5.78647	467.03	<0.0005	2.03551	1.02539	Up
9.40_579.0302m/z	HMDB0000935	Uridine diphosphate glucuronic acid	9.39867	579.03	<0.0005	1.53625	0.619412	Up

## Sheet: Table S2
One-way ANOVA for intracellular P. aeruginosa treated with MDA-231-MB secretions after background exclusion
Compound	Compound ID	Compound name	Mass	Retention time
0.52_1125.5911m/z	HMDB0039418	Congmunoside XIV	1125.59	0.516717
0.60_710.2169m/z	HMDB0060787	6-Methoxy-2-naphthylacetic acid	710.217	0.602433
0.64_213.9231n	HMDB0251410	Dimexano	194.905	0.636717
0.64_260.9201m/z	HMDB0013724	Thallium	260.92	0.636717
0.64_307.8588m/z	HMDB0246407	4-O-Demethylpenclomedine	307.859	0.636717
0.64_320.8849m/z	HMDB0258931	TETRASUL	320.885	0.636717
0.64_341.8473m/z	HMDB0279494	PIP(20:0/20:3(8Z,11Z,14Z)-2OH(5,6))	341.847	0.636717
0.64_356.8316m/z	HMDB0250092	Chlordene	356.832	0.636717
0.64_538.7706m/z	HMDB0291064	CDP-DG(PGE1/18:0)	538.771	0.636717
0.65_158.9768m/z	HMDB0302180	Allyl-1-propenyl trisulfide	158.977	0.65385
0.65_272.9582m/z	HMDB0012285	Ribose-1-arsenate	272.958	0.65385
0.67_202.1182m/z	HMDB0028846	Glycyl-Lysine	202.118	0.671
0.67_231.0072m/z	HMDB0035974	(S)-Spirobrassinin	231.007	0.671
0.67_245.0603m/z	HMDB0002381	N-Acetylcystathionine	245.06	0.671
0.67_259.0783m/z	HMDB0034367	gamma-Glutamylmethionine	259.078	0.671
0.67_261.0395m/z	PAMDB000996	Galactitol 1-phosphate	261.04	0.671
0.67_270.0559n	HMDB0034409	Rhababerone	291.031	0.671
0.67_275.0548m/z	HMDB0245537	2'-Fluoro-2',3'-dideoxyinosine	275.055	0.671
0.67_277.0140m/z	HMDB0033831	Medicagol	277.014	0.671
0.67_361.1416m/z	CSID2327416	Lactitol	361.142	0.671
0.67_377.1131m/z	HMDB0244274	10-Methoxycamptothecin	377.113	0.671
0.67_759.2819m/z	HMDB0030075	Albanin G	759.282	0.671
0.69_161.0922m/z	HMDB0245101	2-Deoxystreptamine	161.092	0.68815
0.69_329.0286m/z	HMDB0252789	Glucose-6-phosphate lactate	329.029	0.68815
0.69_343.0454m/z	HMDB0304616	Dulcisflavan	343.045	0.68815
0.69_397.0169m/z	HMDB0303242	Iron naphthenate	397.017	0.68815
0.69_468.1423n	CSID391908	104-1	489.117	0.68815
0.69_479.0198m/z	HMDB0059613	7-Methylguanosine 5'-diphosphate	479.02	0.68815
0.69_568.2533n	HMDB0038682	Musabalbisiane C	549.235	0.68815
0.69_739.2106m/z	HMDB0304568	3,7-dimethylquercetin (acetylated)	739.211	0.68815
0.69_793.1812m/z	HMDB0302846	Kaempferol 3-O-beta-D-diglucopyranoside 7-O-beta-D-glucopyranoside	793.181	0.68815
0.69_807.1965m/z	HMDB0304570	auriculatin 4‚Äö√Ñ‚â§-O-glucoside	807.197	0.68815
0.69_835.2012m/z	HMDB0037465	Spinosin A	835.201	0.68815
0.69_961.2731m/z	HMDB0035006	Isovitexin 7-(6'''-sinapoylglucoside) 4'-glucoside	961.273	0.68815
0.71_290.0319m/z	CSID519551	4-Hydroxy-3-(3,4,5-trimethoxyphenyl)-1,2,3-thiadiazol-3-ium	290.032	0.705333
0.71_362.9409m/z	HMDB0303138	Selenohomocystine	362.941	0.705333
0.71_430.9289m/z	HMDB0256329	Perfluorooctanoyl chloride	430.929	0.705333
0.71_498.9187m/z	HMDB0001059	myo-Inositol 1,3,4,5-tetrakisphosphate	498.919	0.705333
0.71_557.1049m/z	HMDB0252639	Garcinia biflavonoid 1	557.105	0.705333
0.71_639.1083m/z	HMDB0060872	Sorafenib beta-D-Glucuronide	639.108	0.705333
0.71_707.0937m/z	HMDB0001507	Diguanosine diphosphate	707.094	0.705333
0.72_1182.8096m/z	HMDB0255609	(Melle-4)cyclosporin	1182.81	0.722483
0.72_328.0843n	HMDB0244337	N-(6-Methoxy-8-quinolyl)-4-toluenesulfonamide	349.059	0.722483
0.72_335.0434m/z	PAMDB000324	Geranyl-PP	335.043	0.722483
0.72_403.0310m/z	HMDB0041173	1-O-Caffeoyl-(b-D-glucose 6-O-sulfate)	403.031	0.722483
0.72_464.0602n	HMDB0301703	Ellagic acid glucoside	485.035	0.722483
0.72_487.0050m/z	CSID5022832	(Z)-Carumonam	487.005	0.722483
0.72_520.9092m/z	HMDB0001059	myo-Inositol 1,3,4,5-tetrakisphosphate	520.909	0.722483
0.72_554.9878m/z	HMDB0248266	1-(2,4-Dichlorophenyl)-5-(4-iodophenyl)-4-methyl-N-4-morpholinyl-1H-pyrazole-3-carboxamide	554.988	0.722483
0.72_664.9933m/z	HMDB0249777	Ceftaroline fosamil	664.993	0.722483
0.72_775.0809m/z	HMDB0013646	Adenosine thiamine triphosphate	775.081	0.722483
0.72_833.0792m/z	HMDB0304411	m7G(5')pppm6Am	833.079	0.722483
0.72_836.4009m/z	HMDB0259899	WKYMVm	836.401	0.722483
0.72_861.3557m/z	HMDB0274855	PGP(i-12:0/20:5(7Z,9Z,11E,13E,17Z)-3OH(5,6,15))	861.356	0.722483
0.74_199.0683m/z	HMDB0247582	9-Anthryldiazomethane	199.068	0.739633
0.74_213.0838m/z	HMDB0254685	Metribuzin	213.084	0.739633
0.74_267.0567m/z	HMDB0248121	Alconil	267.057	0.739633
0.74_281.0723m/z	HMDB0252342	Flunoxaprofen isocyanate	281.072	0.739633
0.74_316.9462m/z	PAMDB001921	Deoxycytidine 5'-phosphate	316.946	0.739633
0.74_384.9339m/z	HMDB0258870	Tetrachlorobisphenol A	384.934	0.739633
0.74_433.0359m/z	HMDB0034113	3,4-Hexahydroxydiphenoylarabinose	433.036	0.739633
0.74_569.0050m/z	HMDB0304509	trans-zeatin riboside triphosphate	569.005	0.739633
0.74_902.9852m/z	HMDB0255684	Nociceptin	902.985	0.739633
0.76_1037.7969n	HMDB0244426	S-(2,3-Bis(palmitoyloxy)propyl)-N-palmitoylcysteinyl-alanyl-glycine	1036.79	0.756767
0.76_1143.7518m/z	HMDB0247630	Cetomacrogol 1000	1143.75	0.756767
0.76_1154.7645m/z	HMDB0004883	Trihexosylceramide (d18:1/24:1(15Z))	1154.76	0.756767
0.76_341.0039m/z	HMDB0256420	Phenthoate	341.004	0.756767
0.76_355.0100m/z	CSID35031684	5-(3',4',5'-Trihydroxyphenyl)-gamma-valerolactone-O-methyl-O-sulphate	355.01	0.756767
0.76_402.0318n	HMDB0257288	Roflumilast	423.007	0.756767
0.76_475.9773n	HMDB0041885	Ebrotidine	496.952	0.756767
0.76_476.9795m/z	HMDB0304858	Selumetinib	476.98	0.756767
0.77_1025.4137m/z	HMDB0244321	Interleukin-1beta (163-171)	1025.41	0.773917
0.77_1093.3449m/z	HMDB0006628	p-Lacto-N-hexaose	1093.34	0.773917
0.77_1112.7995m/z	HMDB0247707	2,3-(C14-O-C14)Galactosamine-4-phosphate	1112.8	0.773917
0.77_221.9986m/z	PAMDB000942	4-Methyl-5-(2-phosphoethyl)-thiazole	221.999	0.773917
0.77_261.0000m/z	HMDB0251802	Endothion	261	0.773917
0.77_472.8248m/z	HMDB0288767	PC(22:6(5Z,8E,10Z,13Z,15E,19Z)-2OH(7S, 17S)/24:1(15Z))	472.825	0.773917
0.77_568.3375n	HMDB0035388	(24E)-3alpha,15alpha-Diacetoxy-23-oxo-7,9(11),24-lanostatrien-26-oic acid	589.312	0.773917
0.77_598.7787m/z	HMDB0012965	Gonadotropin releasing hormone	598.779	0.773917
0.77_629.9249m/z	HMDB0257867	4-[2-(4-Iodophenyl)-3-(4-nitrophenyl)-1H-tetrazol-5-yl]benzene-1,3-disulfonic Acid	629.925	0.773917
0.77_879.7689m/z	HMDB0043817	TG(15:0/O-18:0/20:2n6)	879.769	0.773917
0.79_608.7612m/z	HMDB0254687	Metrizoic acid	608.761	0.79105
0.81_154.0605m/z	PAMDB000074	L-Histidine	154.06	0.8082
0.81_189.0059m/z	PAMDB000548	Oxalosuccinic acid	189.006	0.8082
0.81_251.9894m/z	HMDB0244954	Benzenesulfonamidothiourea	251.989	0.8082
0.81_293.9732m/z	HMDB0250621	Cyclanilide	293.973	0.8082
0.81_305.0767m/z	HMDB0037485	Stercurensin	305.077	0.8082
0.81_394.7498m/z	HMDB0285765	PC(22:6(5Z,7Z,10Z,13Z,16Z,19Z)-OH(4)/14:1(9Z))	394.75	0.8082
0.81_431.0327m/z	HMDB0032738	C.I. Food Red 6	431.033	0.8082
0.81_480.7147m/z	HMDB0245436	2,3,5-Triiodobenzoic acid	480.715	0.8082
0.81_480.9546m/z	HMDB0256010	Perfluoro tert-butylcyclohexane	480.955	0.8082
0.81_507.9656m/z	HMDB0258587	Sulfluramid	507.966	0.8082
0.81_761.1740m/z	HMDB0039099	Procyanidin B3 7-glucoside	761.174	0.8082
0.81_795.8818m/z	HMDB0245987	3-Tyr-C-anp	795.882	0.8082
0.81_918.1371m/z	HMDB0301913	Cinnamoyl-CoA	918.137	0.8082
0.81_956.6020m/z	HMDB0283680	PS(22:6(5Z,7Z,10Z,13Z,16Z,19Z)-OH(4)/24:0)	956.602	0.8082
0.83_132.0286m/z	HMDB0244185	1,3,5-Triazine-2,4-diamine	132.029	0.825333
0.83_208.8445m/z	HMDB0251195	Dichloroiodomethane	208.845	0.825333
0.83_232.0478m/z	HMDB0256031	p-Aminophenazone	232.048	0.825333
0.83_268.7997m/z	HMDB0040187	1,1-Dibromo-1-chloro-2-propanone	268.8	0.825333
0.83_316.0636n	HMDB0060771	4'-Hydroxyclobazam	297.046	0.825333
0.83_331.0440m/z	PAMDB000681	DIMP	331.044	0.825333
0.83_335.1415m/z	HMDB0244769	17-Ethynyl-16-fluoroestradiol	335.142	0.825333
0.83_345.0257m/z	PAMDB000419	Xanthylic acid	345.026	0.825333
0.83_359.0441m/z	HMDB0129424	3,4,5-trihydroxy-6-({7-oxo-7H-furo[3,2-g]chromen-4-yl}oxy)oxane-2-carboxylic acid	359.044	0.825333
0.83_362.0209m/z	HMDB0301921	2-Hydroxyethyl glucosinolate	362.021	0.825333
0.83_476.9631m/z	HMDB0245608	2-(2-Chloro-4-iodophenylamino)-N-cyclopropylmethoxy-3,4-difluorobenzamide	476.963	0.825333
0.83_479.0133m/z	CSID392293	7-methylguanosine 5'-diphosphate(1+)	479.013	0.825333
0.83_494.7217m/z	HMDB0292813	CDP-DG(a-13:0/20:4(8Z,11Z,14Z,17Z)-2OH(5S,6R))	494.722	0.825333
0.83_502.6342m/z	PAMDB001052	UDP-N-Acetylmuramoyl-L-alanyl-gamma-D-glutamyl-L-lysine	502.634	0.825333
0.83_555.1306m/z	HMDB0033488	Aurasperone D	555.131	0.825333
0.83_613.0881m/z	HMDB0039208	8-C-Ascorbylepigallocatechin 3-gallate	613.088	0.825333
0.83_671.0506m/z	HMDB0033267	Bisnorbadioquinone A	671.051	0.825333
0.83_673.0459m/z	PAMDB001689	Selenodiglutathione	673.046	0.825333
0.84_147.0509n	CSID184	O-Acetyl-DL-serine	146.044	0.842483
0.84_175.0724m/z	HMDB0029032	Serylalanine	175.072	0.842483
0.84_205.0773m/z	HMDB0030379	N-Methoxy-1-vinyl-beta-carboline	205.077	0.842483
0.84_214.0479m/z	PAMDB000042	Glycerylphosphorylethanolamine	214.048	0.842483
0.84_219.9694m/z	HMDB0245253	5-Mercapto-2-nitro-benzoic acid	219.969	0.842483
0.84_228.1188n	HMDB0037386	(S)-Menthone 8-thioacetate	227.111	0.842483
0.84_242.0786m/z	PAMDB000998	gamma-Glutamyl-beta-cyanoalanine	242.079	0.842483
0.84_244.0236m/z	CSID32325742	N-acetylmethionine sulfone	244.024	0.842483
0.84_307.1119m/z	HMDB0244495	N-(N-Acetylmethionyl)dopamine	307.112	0.842483
0.84_373.0846n	HMDB0256957	PYRAZOPHOS	354.067	0.842483
0.84_377.0850m/z	HMDB0252696	Gentiopicroside	377.085	0.842483
0.84_379.0829m/z	HMDB0250878	Daunomycinone	379.083	0.842483
0.84_382.0969m/z	HMDB0000912	Succinyladenosine	382.097	0.842483
0.84_425.0857m/z	CSID21864750	granaticin	425.086	0.842483
0.84_435.0470m/z	HMDB0060316	(7R)-7-(5-Carboxy-5-oxopentanoyl)aminocephalosporinate	435.047	0.842483
0.84_452.0467m/z	HMDB0259676	Ioflupane	452.047	0.842483
0.84_471.0669m/z	HMDB0304041	2,4-dinitrophenyl-S-glutathione	471.067	0.842483
0.84_476.1961n	HMDB0251727	Vemlidy	497.171	0.842483
0.84_488.1566m/z	HMDB0252269	Firuglipel	488.157	0.842483
0.84_495.0068m/z	CSID34449100	Methyl 6-O-sulfonato-4-O-(6-O-sulfonato-alpha-D-glucopyranosyl)-beta-D-glucopyranoside	495.007	0.842483
0.84_518.1926m/z	HMDB0251081	Dexamethasone isonicotinate	518.193	0.842483
0.84_539.1421m/z	HMDB0244299	N-{2-[Bis(carboxymethyl)amino]ethyl}-N-[(2S)-2-[bis(carboxymethyl)amino]-3-(4-isothiocyanatophenyl)propyl]glycine	539.142	0.842483
0.84_541.1348m/z	CSID28499545	Loniphenyruviridoside D	541.135	0.842483
0.86_159.0754m/z	CSID309276	N-ethylasparagine	159.075	0.859617
0.86_180.0614n	PAMDB000492	alpha-D-Glucose	179.054	0.859617
0.86_181.0643m/z	HMDB0030646	(Z)-3-(1-Butenyl)-1H-2-benzopyran-1-one	181.064	0.859617
0.86_217.0290m/z	HMDB0028750	Aspartyl-Cysteine	217.029	0.859617
0.86_217.0855m/z	HMDB0003764	Glutamylalanine	217.086	0.859617
0.86_220.1037n	HMDB0001104	N-Acetyl-b-glucosaminylamine	219.096	0.859617
0.86_245.0418m/z	HMDB0240316	Glycerophosphoglycerol	245.042	0.859617
0.86_258.1093m/z	HMDB0028877	Hydroxyprolyl-Gamma-glutamate	258.109	0.859617
0.86_260.0284n	PAMDB000547	beta-D-Fructose 6-phosphate	259.021	0.859617
0.86_300.1219m/z	HMDB0252832	Glycyl-prolyl-glutamic acid	300.122	0.859617
0.86_300.8649m/z	HMDB0284614	PE(24:1(15Z)/22:6(5Z,8E,10Z,13Z,15E,19Z)-2OH(7S, 17S))	300.865	0.859617
0.86_323.0505n	PAMDB000035	Cytidine monophosphate	322.043	0.859617
0.86_324.0550m/z	HMDB0014436	Chlorambucil	324.055	0.859617
0.86_347.1195m/z	HMDB0247372	Diphenyl(2,4,6-trimethylbenzoyl)phosphine oxide	347.119	0.859617
0.86_367.1051m/z	HMDB0041175	1-O-Sinapoylglucose	367.105	0.859617
0.86_384.1964m/z	HMDB0116530	PGP(i-12:0/18:2(9Z,11Z))	384.196	0.859617
0.86_388.1464m/z	HMDB0248447	Anlotinib	388.146	0.859617
0.86_414.2092m/z	HMDB0036548	Hericenone B	414.209	0.859617
0.86_423.0331m/z	HMDB0034589	Shoyuflavone B	423.033	0.859617
0.86_425.0328m/z	HMDB0253338	Iolopride	425.033	0.859617
0.86_439.0863m/z	HMDB0039307	3,5-Dihydroxyphenyl 1-O-(6-O-galloyl-beta-D-glucopyranoside)	439.086	0.859617
0.86_448.1052m/z	HMDB0303800	Delphinidin 3-rhamnoside	448.105	0.859617
0.86_480.9904m/z	HMDB0246244	N-[(2R)-2,3-Dihydroxypropoxy]-3,4-difluoro-2-[(2-fluoro-4-iodophenyl)amino]benzamide	480.99	0.859617
0.86_498.9447m/z	HMDB0245608	2-(2-Chloro-4-iodophenylamino)-N-cyclopropylmethoxy-3,4-difluorobenzamide	498.945	0.859617
0.86_525.2759m/z	HMDB0304812	Val-Phe-Val-Tyr	525.276	0.859617
0.86_567.1935m/z	HMDB0266555	PA(2:0/20:5(7Z,9Z,11E,13E,17Z)-3OH(5,6,15))	567.193	0.859617
0.86_592.7820m/z	HMDB0248487	Antigonadotropic decapeptide	592.782	0.859617
0.86_623.1294m/z	HMDB0037850	Myricetin 3,3'-digalactoside	623.129	0.859617
0.86_625.1507m/z	HMDB0012947	Ferrocytochrome	625.151	0.859617
0.86_721.0956m/z	HMDB0303041	Leptosine	721.096	0.859617
0.86_957.9319m/z	HMDB0049218	TG(18:1(11Z)/24:0/O-18:0)	957.932	0.859617
0.88_173.0962m/z	HMDB0035277	(2S,4R)-p-Mentha-1(7),5-dien-2-ol	173.096	0.876767
0.88_196.0703m/z	PAMDB000198	Citrulline	196.07	0.876767
0.88_268.9830m/z	HMDB0258676	1-Trichloromethyl-1,2,3,4-tetrahydro-beta-carboline	268.983	0.876767
0.88_270.1160m/z	HMDB0014004	Norhydromorphone	270.116	0.876767
0.88_283.0697m/z	PAMDB000125	Xanthosine	283.07	0.876767
0.88_297.1186n	HMDB0010323	Phenethylamine glucuronide	318.093	0.876767
0.88_315.1298m/z	HMDB0060803	8-Hydroxydesmethylclomipramine	315.13	0.876767
0.88_327.1486m/z	HMDB0252192	Fenazaquin	327.149	0.876767
0.88_330.1397m/z	HMDB0256106	Pancopride	330.14	0.876767
0.88_343.0207m/z	HMDB0033559	7,7'-Dihydroxy-6,8'-bicoumarin	343.021	0.876767
0.88_367.9671n	HMDB0303204	Calcium pantothenate, calcium chloride double salt	388.942	0.876767
0.88_395.1225m/z	HMDB0015326	Flecainide	395.122	0.876767
0.88_417.2124n	HMDB0252948	Ethyl 3-((6-(4,5-dihydro-1H-benzo[d]azepin-3(2H)-yl)-2-(pyridin-2-yl)pyrimidin-4-yl)amino)propanoate	416.205	0.876767
0.88_488.2588n	HMDB0038732	alpha-Ionol O-[arabinosyl-(1->6)-glucoside]	487.252	0.876767
0.88_613.2747m/z	HMDB0292357	CDP-DG(22:3(10Z,13Z,16Z)/LTE4)	613.275	0.876767
0.88_644.2575m/z	HMDB0256744	Prednimustine	644.257	0.876767
0.88_802.8369m/z	HMDB0248193	Cyclohexaamylose polysulfate	802.837	0.876767
0.88_815.7549m/z	HMDB0052410	TG(18:2(9Z,12Z)/14:0/O-18:0)	815.755	0.876767
0.88_938.7610m/z	HMDB0114659	PE-NMe2(24:1(15Z)/24:1(15Z))	938.761	0.876767
0.89_1024.4302m/z	HMDB0293499	CDP-DG(PGJ2/i-14:0)	1024.43	0.8939
0.89_1086.4274m/z	HMDB0060216	3-Hydroxydocosanoyl-CoA	1086.43	0.8939
0.89_231.0982m/z	PAMDB000295	N2-Succinyl-L-ornithine	231.098	0.8939
0.89_244.0672n	PAMDB000124	Uridine	225.049	0.8939
0.89_244.1651m/z	HMDB0028964	Lysylvaline	244.165	0.8939
0.89_245.1133m/z	HMDB0028832	Glutamylvaline	245.113	0.8939
0.89_253.1292m/z	HMDB0028898	Histidylvaline	253.129	0.8939
0.89_260.0901m/z	CSID8822	HN1050000	260.09	0.8939
0.89_274.1034m/z	HMDB0028796	Glutaminylglutamic acid	274.103	0.8939
0.89_288.1199m/z	HMDB0005765	Ophthalmic acid	288.12	0.8939
0.89_300.1418n	HMDB0060947	desmethylclomipramine	299.135	0.8939
0.89_301.1447m/z	HMDB0000530	6-Ketoestriol	301.145	0.8939
0.89_323.0282m/z	PAMDB000118	Uridine 5'-monophosphate	323.028	0.8939
0.89_330.0622m/z	PAMDB000199	Deoxyadenosine monophosphate	330.062	0.8939
0.89_336.0809m/z	HMDB0034767	(1R*,3R*,3'S*)-1,2,3,4-Tetrahydro-1-(2-thio-3-pyrrolidinyl)-beta-carboline-3-carboxylic acid	336.081	0.8939
0.89_338.0745m/z	CSID140762	Deacetoxycephalosporin C	338.075	0.8939
0.89_345.1467m/z	HMDB0060359	2,3-Epoxymenaquinone	345.147	0.8939
0.89_346.0547m/z	PAMDB000014	Adenosine monophosphate	346.055	0.8939
0.89_360.1743n	HMDB0303310	Tolualdehydes (mixed o-, m-, p-)	359.167	0.8939
0.89_361.1355m/z	HMDB0250416	4-Piperidinol, 1-(3-phenothiazin-10-ylpropyl)-	361.136	0.8939
0.89_370.1727m/z	HMDB0029225	Coutaric acid	370.173	0.8939
0.89_386.1671m/z	HMDB0247567	2-[4-(4-Chloro-1,2-diphenylbut-1-enyl)phenoxy]-N,N-dimethylethanamine	386.167	0.8939
0.89_387.2170m/z	HMDB0256737	Pravastatin lactone	387.217	0.8939
0.89_392.1549n	HMDB0252706	4-Amino-5-[[2-[[1-chloro-6-(diaminomethylideneamino)-2-oxohexan-3-yl]amino]acetyl]amino]-5-oxopentanoic acid	373.137	0.8939
0.89_394.0411m/z	HMDB0244489	4-(2-Hydroxy-3-(tert-butylamino)propoxy)-3-iodo-1H-indole-2-carbonitrile	394.041	0.8939
0.89_395.2008m/z	HMDB0247263	7-Hydroxymitragynine	395.201	0.8939
0.89_398.1195n	HMDB0030055	Taraxacoside	397.112	0.8939
0.89_402.1684m/z	HMDB0255763	N-(((2,7-Dimethyl-9H-fluoren-9-yl)methoxy)carbonyl)-L-leucine	402.168	0.8939
0.89_414.1593m/z	HMDB0256592	Pirenperone	414.159	0.8939
0.89_419.1646n	HMDB0247964	Acorafloxacin	418.157	0.8939
0.89_424.1799m/z	HMDB0245616	4-[4-(4-Fluorophenyl)-1-(3-phenylpropyl)-5-(4-pyridinyl)-1H-imidazol-2-yl]-3-butyn-1-ol	424.18	0.8939
0.89_444.1740m/z	HMDB0258269	N-(4-Fluorobenzyl)-3-oxo-1,1-diphenyltetrahydro-1H-oxazolo[3,4-a]pyrazine-7(3H)-carboxamide	444.174	0.8939
0.89_453.9961m/z	HMDB0245196	2-Methylthio-adenosine-5'-diphosphate	453.996	0.8939
0.89_458.2060m/z	HMDB0273193	PGP(18:3(9Z,12Z,15Z)/20:5(7Z,9Z,11E,13E,17Z)-3OH(5,6,15))	458.206	0.8939
0.89_480.2251n	HMDB0250446	Copanlisib	501.2	0.8939
0.89_484.2167m/z	HMDB0010032	PIP2(16:0/16:0)	484.217	0.8939
0.89_490.1789m/z	HMDB0248640	4-[[2-[[(5Z)-5-(2,6-Dioxo-1,3-dipropylpurin-8-ylidene)-1-methyl-2H-pyrazol-3-yl]oxy]acetyl]amino]benzoic acid	490.179	0.8939
0.89_524.2488m/z	HMDB0010045	PIP2(16:0/22:2(13Z,16Z))	524.249	0.8939
0.89_531.2091m/z	HMDB0240214	Ponatinib	531.209	0.8939
0.89_533.2185m/z	HMDB0249239	Silux	533.219	0.8939
0.89_540.2505m/z	HMDB0253859	(2S)-2-[[2-[(2S,3S)-2-[[(2R)-2-Amino-3-mercaptopropyl]amino]-3-methylpentoxy]-1-oxo-3-phenylpropyl]amino]-4-methylsulfonylbutanoic acid propan-2-yl ester	540.25	0.8939
0.89_552.2875m/z	HMDB0035905	Quadranguloside	552.287	0.8939
0.89_556.2366m/z	HMDB0251539	Dmg-mino	556.237	0.8939
0.89_567.2508m/z	HMDB0293709	CDP-DG(LTE4/i-16:0)	567.251	0.8939
0.89_572.2328m/z	HMDB0254968	Mycobactins	572.233	0.8939
0.89_604.2528n	HMDB0037556	6-Hydroxysandoricin	585.235	0.8939
0.89_639.3215m/z	HMDB0266629	PA(8:0/20:3(8Z,11Z,14Z)-2OH(5,6))	639.321	0.8939
0.89_662.1063m/z	CSID10239197	NADH(2-)	662.106	0.8939
0.89_802.0837n	HMDB0039261	Sanguiin H7	783.066	0.8939
0.89_869.4296n	PAMDB003716	CDP-DG(10:0/16:0)	850.412	0.8939
0.89_944.3881m/z	HMDB0040696	Lyciumin C	944.388	0.8939
0.91_153.0304m/z	HMDB0244990	2-Amino-4-nitrophenol	153.03	0.91105
0.91_313.1507m/z	HMDB0014662	Carteolol	313.151	0.91105
0.91_343.1500m/z	HMDB0259062	Thyrotropin-releasing factor	343.15	0.91105
0.91_368.8552m/z	HMDB0294185	CDP-DG(i-20:0/PGF1alpha)	368.855	0.91105
0.91_404.0151m/z	HMDB0256905	3-{[(1s)-2,2-Difluoro-1-Hydroxy-7-(Methylsulfonyl)-2,3-Dihydro-1h-Inden-4-Yl]oxy}-5-Fluorobenzonitrile	404.015	0.91105
0.91_477.0535m/z	HMDB0249898	Chebulinic acid	477.053	0.91105
0.91_536.7864m/z	HMDB0294347	CDP-DG(i-22:0/18:2(10E,12Z)+=O(9))	536.786	0.91105
0.91_550.1498m/z	HMDB0059794	Gluten exorphin B4	550.15	0.91105
0.91_631.0778m/z	HMDB0039297	(-)-Epigallocatechin 3,3'-di-gallate	631.078	0.91105
0.91_834.4204m/z	HMDB0254710	midecamycin	834.42	0.91105
0.93_272.9552m/z	HMDB0251536	Isofenchlorfos	272.955	0.928267
0.93_290.0875m/z	HMDB0000230	N-Acetylneuraminic acid	290.087	0.928267
0.93_321.0486m/z	PAMDB000303	5-Thymidylic acid	321.049	0.928267
0.93_374.8287m/z	HMDB0244136	1,2,3,7,8-Pentachlorodibenzo-P-dioxin	374.829	0.928267
0.93_400.9616m/z	HMDB0244895	1H-Perfluorooctane	400.962	0.928267
0.93_406.0078m/z	CSID5553256	ML221	406.008	0.928267
0.93_414.9633m/z	HMDB0256313	Perfluoro-2-butyltetrahydrofuran	414.963	0.928267
0.93_426.8049m/z	HMDB0249250	Bis(2,4,6-trichlorophenyl) oxalate	426.805	0.928267
0.93_462.9784m/z	HMDB0246244	N-[(2R)-2,3-Dihydroxypropoxy]-3,4-difluoro-2-[(2-fluoro-4-iodophenyl)amino]benzamide	462.978	0.928267
0.93_490.8652m/z	HMDB0246058	3,5-Diiodothyropropionic acid	490.865	0.928267
0.93_639.8317m/z	HMDB0259350	Tyropanoic acid	639.832	0.928267
0.93_878.6538m/z	HMDB0009725	PE(24:0/20:1(11Z))	878.654	0.928267
0.95_171.0042m/z	HMDB0246315	4-(Trifluoromethyl)benzoic acid	171.004	0.9454
0.95_228.9649m/z	HMDB0246068	3,5-Dinitrobenzoyl chloride	228.965	0.9454
0.95_234.8676m/z	HMDB0244112	1,2,3,4-Tetrachlorobenzene	234.868	0.9454
0.95_272.8416m/z	HMDB0281373	PS(18:1(12Z)-2OH(9,10)/18:0)	272.842	0.9454
0.95_352.7859m/z	HMDB0060181	3-Oxopristanoyl-CoA	352.786	0.9454
0.95_365.0020m/z	HMDB0249945	2-((2-((Dimethylamino)methyl)phenyl)thio)-5-iodophenylamine	365.002	0.9454
0.95_484.9626m/z	HMDB0247519	Bis(perfluorobutyl)ethene	484.963	0.9454
0.96_156.0286m/z	PAMDB000010	Adenine	156.029	0.96255
0.96_293.9985m/z	HMDB0015309	Chlormezanone	293.998	0.96255
1.06_144.8684m/z	HMDB0258930	tetraphosphorus	144.868	1.0597
1.08_242.1112m/z	HMDB0240241	Thenyldiamine	242.111	1.07683
1.08_278.1216m/z	HMDB0247316	2-Methyl-4'-(methylthio)-2-morpholinopropiophenone	278.122	1.07683
1.09_286.8120m/z	HMDB0270564	PG(a-13:0/LTE4)	286.812	1.09398
1.09_362.0504m/z	HMDB0059639	Cyclic pyranopterin monophosphate	362.05	1.09398
1.11_185.9920m/z	HMDB0255652	Nitroimidazopyran	185.992	1.11112
1.11_203.9560m/z	PAMDB001427	Se-Methylselenocysteine	203.956	1.11112
1.11_264.7956m/z	HMDB0256348	Trichloro[(trichloromethyl)peroxy]methane	264.796	1.11112
1.11_512.1637m/z	HMDB0257014	Q-VD-OPh	512.164	1.11112
1.13_128.0328m/z	HMDB0245451	2,4-Difluoroaniline	128.033	1.12832
1.13_156.0289m/z	PAMDB000010	Adenine	156.029	1.12832
1.13_174.0387m/z	HMDB0248106	Alanine pyruvate	174.039	1.12832
1.13_200.0552m/z	HMDB0001514	Glucosamine	200.055	1.12832
1.13_245.1133m/z	HMDB0029126	Valylglutamic acid	245.113	1.12832
1.13_267.1447m/z	HMDB0028889	Histidylleucine	267.145	1.12832
1.13_289.1268n	CSID5381695	ophthalmic acid	288.12	1.12832
1.13_290.0864m/z	HMDB0000230	N-Acetylneuraminic acid	290.086	1.12832
1.13_329.2134m/z	HMDB0040928	2-[2-(4-Hydroxy-3-methoxyphenyl)ethyl]-5-octylfuran	329.213	1.12832
1.13_331.0002m/z	HMDB0031781	O-Ethyl S,S-diphenyl phosphorodithioate	331	1.12832
1.13_360.0480n	HMDB0256939	Pyraclofos	341.03	1.12832
1.13_370.1733m/z	HMDB0029225	Coutaric acid	370.173	1.12832
1.13_371.0699m/z	CSID58145761	11beta,13-dihydrolactucin 15-oxalate	371.07	1.12832
1.13_388.0437n	CSID21865453	1-S-[(1E,3S)-3-Hydroxy-N-(sulfonatooxy)-4-pentenimidoyl]-1-thio-beta-D-glucopyranose	409.018	1.12832
1.13_415.0347m/z	HMDB0301704	Ellagic acid arabinoside	415.035	1.12832
1.13_424.0672m/z	HMDB0006806	Propinol adenylate	424.067	1.12832
1.13_431.0123m/z	HMDB0015485	Ceftibuten	431.012	1.12832
1.13_466.1554m/z	HMDB0258269	N-(4-Fluorobenzyl)-3-oxo-1,1-diphenyltetrahydro-1H-oxazolo[3,4-a]pyrazine-7(3H)-carboxamide	466.155	1.12832
1.13_482.0232m/z	HMDB0253946	Lactofen	482.023	1.12832
1.13_513.0127m/z	CSID94172	4,7-diphenyl-1,10-phenanthroline 4',4''-disulfonic acid	513.013	1.12832
1.13_568.1045m/z	HMDB0253861	Benzenemethanol, 4-(1-(3,4-bis(difluoromethoxy)phenyl)-2-(3-methyl-1-oxido-4-pyridinyl)ethyl)-alpha,alpha-bis(trifluoromethyl)-	568.104	1.12832
1.13_572.2323m/z	HMDB0254968	Mycobactins	572.232	1.12832
1.13_633.1242m/z	PAMDB001629	Glutathione disulfide	633.124	1.12832
1.15_151.0242m/z	HMDB0037732	S-(2-Furanylmethyl) propanethioate	151.024	1.14547
1.15_230.1132m/z	HMDB0028744	Asparaginyl-Valine	230.113	1.14547
1.15_243.0611m/z	PAMDB000124	Uridine	243.061	1.14547
1.15_337.0245m/z	HMDB0253592	Isatoribine	337.024	1.14547
1.15_402.0735m/z	HMDB0244697	Seminaphtharhodafluor	402.073	1.14547
1.15_466.9962m/z	HMDB0037722	C.I. Pigment Yellow 100	466.996	1.14547
1.15_484.2185m/z	HMDB0274128	PGP(22:5(7Z,10Z,13Z,16Z,19Z)/20:5(7Z,9Z,11E,13E,17Z)-3OH(5,6,15))	484.219	1.14547
1.15_660.1647m/z	HMDB0041595	Malvidin 3-rutinoside	660.165	1.14547
1.15_769.0466m/z	HMDB0001379	Diguanosine triphosphate	769.047	1.14547
1.16_302.0662m/z	HMDB0006061	4-Hydroxyphenylacetylglutamic acid	302.066	1.1626
1.18_383.0335m/z	HMDB0015545	Ticarcillin	383.034	1.17975
1.18_440.9948m/z	HMDB0124751	(2,6-dihydroxy-4-{4-hydroxy-7-methyl-11-oxo-2,8-dioxatricyclo[7.3.1.0‚Åµ,¬π¬≥]trideca-1(12),3,5(13),6,9-pentaen-3-yl}phenoxy)dihydroxyoxo-Œª‚Å∂-sulfanylium	440.995	1.17975
1.20_200.9207m/z	HMDB0246477	4-Iodophenol	200.921	1.19688
1.21_347.9153m/z	HMDB0246012	3,3',4',5-Tetrachlorosalicylanilide	347.915	1.21403
1.23_208.9528m/z	HMDB0303198	Calcium glycerophosphate	208.953	1.23117
1.30_195.0444m/z	HMDB0304006	1,10-dihydro-1,10-dihydroxyfluoren-9-one	195.044	1.29975
1.30_569.2846m/z	HMDB0030510	Notoginsenoside C	569.285	1.29975
1.30_612.1511n	CSID58835	Glutathione	611.144	1.29975
1.30_655.1118m/z	HMDB0013647	Adenosine thiamine diphosphate	655.112	1.29975
1.32_191.0183m/z	PAMDB000034	Citric acid	191.018	1.31688
1.32_323.0274m/z	PAMDB000118	Uridine 5'-monophosphate	323.027	1.31688
1.32_421.0025m/z	CSID550388	1,5-Dimethyl-3,6-diphenoxy-1,2,4,5,3,6-tetrazadiphosphinane 3,6-disulfide	421.002	1.31688
1.33_476.0480m/z	CSID21537283	(2R)-CDP-glycerol	476.048	1.33403
1.37_554.2192m/z	HMDB0249043	benzoyl-isoleucyl-glutamyl-glycyl-arginyl-p-nitroanilide	554.219	1.36837
1.39_331.0004m/z	HMDB0031781	O-Ethyl S,S-diphenyl phosphorodithioate	331	1.38552
1.39_482.0265m/z	CSID1275796	necrosulfonamide	482.026	1.38552
1.39_633.0735m/z	HMDB0039200	Punicacortein A	633.073	1.38552
1.40_245.1133m/z	HMDB0029126	Valylglutamic acid	245.113	1.40265
1.40_526.2021m/z	HMDB0031788	Hexakis(2-methyl-2-phenylpropyl)distannoxane	526.202	1.40265
1.42_259.0211m/z	PAMDB000506	beta-D-Glucose 6-phosphate	259.021	1.4198
1.42_281.0046m/z	HMDB0000645	Galactose 1-phosphate	281.005	1.4198
1.42_313.1493m/z	HMDB0259023	Thioperamide	313.149	1.4198
1.42_396.1287m/z	HMDB0258964	Theodrenaline	396.129	1.4198
1.42_493.2510m/z	HMDB0243710	Lisinopril-tryptophan	493.251	1.4198
1.42_584.9983m/z	HMDB0029275	Gallagic acid	584.998	1.4198
1.44_243.0609m/z	PAMDB000124	Uridine	243.061	1.43693
1.45_274.8321m/z	HMDB0284361	PE(20:4(5Z,7E,11Z,14Z)-OH(9)/22:6(4Z,7Z,10Z,13Z,16Z,19Z))	274.832	1.45408
1.45_354.9304m/z	HMDB0248751	Axiom	354.93	1.45408
1.47_262.9938m/z	HMDB0256479	Phosphohexose	262.994	1.47123
1.47_402.0706m/z	HMDB0244697	Seminaphtharhodafluor	402.071	1.47123
1.49_144.0653m/z	HMDB0303320	L-2-Amino-6-oxohexanoic acid	144.065	1.48837
1.49_188.0548m/z	PAMDB001824	N-Acetylglutamic acid	188.055	1.48837
1.49_293.0244m/z	HMDB0037835	4-[(2,4-Dihydroxyphenyl)azo]benzenesulfonic acid	293.024	1.48837
1.51_272.0095m/z	HMDB0254140	Lobenzarit	272.01	1.50552
1.52_370.1725m/z	HMDB0303977	(5Z)-(15S)-11-alpha-hydroxy-9,15-dioxoprosta-13-enoate	370.173	1.52265
1.54_307.0345m/z	PAMDB000422	Glycineamideribotide	307.035	1.5398
1.54_408.0559m/z	HMDB0252363	Fluorescein 5-maleimide	408.056	1.5398
1.56_392.9562m/z	HMDB0031592	Brevifolincarboxylic acid 9-sulfate	392.956	1.55693
1.56_657.2471m/z	HMDB0059795	Gluten exorphin B5	657.247	1.55693
1.57_134.0459m/z	PAMDB000940	4-Hydroxy-L-threonine	134.046	1.57413
1.57_304.0636m/z	PAMDB000052	Glycerol	304.064	1.57413
1.59_639.3228m/z	HMDB0266655	PA(8:0/22:6(5Z,8E,10Z,13Z,15E,19Z)-2OH(7S, 17S))	639.323	1.59128
1.61_192.9400m/z	HMDB0059917	1,2-Ethanediyldicarbamodithioic acid	192.94	1.60842
1.63_274.0013n	HMDB0252795	Glucuronic acid sulfate	294.976	1.62557
1.63_356.9459m/z	HMDB0259181	Triclabendazole	356.946	1.62557
1.63_400.1510m/z	HMDB0259448	8H-Purin-8-one, 7-(2-butynyl)-7,9-dihydro-9-(6-methoxy-3-pyridinyl)-6-(1-piperazinyl)-	400.151	1.62557
1.64_352.0939m/z	HMDB0249179	(E)-2-(3-(Naphthalen-2-yl)but-2-enamido)benzoic acid	352.094	1.6427
1.66_333.0561m/z	PAMDB001754	Sn-Glycero-3-phospho-1-inositol	333.056	1.65985
1.68_687.2603m/z	HMDB0258655	Syrosingopine	687.26	1.67698
1.68_783.1618m/z	HMDB0039335	Quercetin 7-glucuronoside 3-sophoroside	783.162	1.67698
1.69_323.0285m/z	HMDB0011641	Uridine 2'-phosphate	323.028	1.69413
1.69_335.1005m/z	HMDB0031758	Allithiamine	335.1	1.69413
1.71_375.1341m/z	PAMDB000103	Riboflavin	375.134	1.71127
1.71_475.0930m/z	HMDB0249672	Carfecillin	475.093	1.71127
1.73_250.0153m/z	PAMDB000672	N-Acetyl-L-glutamyl 5-phosphate	250.015	1.72842
1.73_252.0137m/z	HMDB0256293	Pentrinitrol	252.014	1.72842
1.73_457.0351m/z	HMDB0059613	7-Methylguanosine 5'-diphosphate	457.035	1.72842
1.73_484.0844n	HMDB0039181	2,6-Digalloylglucose	465.067	1.72842
1.75_155.0814m/z	PAMDB000493	N-Acetylornithine	155.081	1.74555
1.83_362.0498m/z	PAMDB000369	Guanosine monophosphate	362.05	1.83132
1.85_282.0828m/z	PAMDB000052	Glycerol	282.083	1.84847
1.85_286.8548m/z	HMDB0014575	Lindane	286.855	1.84847
1.92_284.8585m/z	HMDB0250125	Chlorothalonil	284.859	1.91703
10.03_477.8736m/z	HMDB0036273	Quillaic acid 3-[galactosyl-(1->2)-glucuronide] 28-[xylosyl-(1->4)-rhamnosyl-(1->2)-[rhamnosyl-(1->3)]-4-acetyl-fucosyl] ester	477.874	10.0273
10.16_381.0580m/z	HMDB0303738	Isothymonin	381.058	10.1644
10.18_477.0414m/z	HMDB0252311	Flomoxef	477.041	10.1816
10.51_523.2614m/z	HMDB0252159	Falecalcitriol	523.261	10.5073
10.54_268.1929m/z	HMDB0032255	N-[(Ethoxycarbonyl)methyl)-p-menthane-3-carboxamide	268.193	10.5416
10.56_482.0548m/z	HMDB0256242	Penoxsulam	482.055	10.5587
10.85_417.1889m/z	HMDB0029622	Isopetasoside	417.189	10.8502
10.87_372.1862m/z	HMDB0249235	Biriperone	372.186	10.8673
10.88_447.1133m/z	HMDB0252644	Garenoxacin	447.113	10.8845
10.88_528.1428n	HMDB0259691	1H-Cyclohepta(ghi)perylene-5,12-dione, 3-acetyl-6,11-dihydroxy-4,8,9,13-tetramethoxy-2-methyl-	509.125	10.8845
10.95_193.0865m/z	HMDB0253608	Isobutyl 4-hydroxybenzoate	193.087	10.953
10.97_383.1518m/z	HMDB0254486	Mesulergine	383.152	10.9702
10.97_416.2138m/z	HMDB0014323	Valsartan	416.214	10.9702
11.10_294.9832m/z	HMDB0003976	D-Glucuronic acid 1-phosphate	294.983	11.1017
11.14_351.2192m/z	HMDB0244819	Adb-chminaca, (+/-)-	351.219	11.1359
11.14_402.2879m/z	HMDB0241349	3,11-Dihydroxytetradecanoylcarnitine	402.288	11.1359
11.14_470.2770m/z	HMDB0250048	4-[(S)-((2R,5S)-4-Allyl-2,5-dimethyl-piperazin-1-yl)-(3-methoxy-phenyl)-methyl]-N,N-diethyl-benzamide	470.277	11.1359
11.14_532.2479m/z	HMDB0013863	AFN911	532.248	11.1359
11.14_600.2371m/z	HMDB0249107	Beta-Casomorphin-5	600.237	11.1359
11.14_616.2012m/z	HMDB0040386	Acrimarine J	616.201	11.1359
11.27_297.0683m/z	HMDB0250751	D-gamma-Glutamyl-D-glutamic acid	297.068	11.2731
11.39_253.1446m/z	HMDB0241923	N-Palmitoyl Cysteine	253.145	11.3931
11.48_386.2925m/z	HMDB0061640	3-Hydroxytetradecanoyl carnitine	386.293	11.4788
11.72_349.2014m/z	HMDB0249363	Arginyl-prolyl-proline	349.201	11.7188
11.80_546.2769m/z	HMDB0061698	1-Stearoylglycerophosphoserine	546.277	11.8046
11.89_331.1944m/z	HMDB0248395	Andrographolide	331.194	11.8903
11.89_461.1466m/z	HMDB0248116	Albiflorin	461.147	11.8903
11.96_385.0764m/z	HMDB0244271	10-Hydroxycamptothecin	385.076	11.9589
12.00_507.2637m/z	HMDB0253387	Iganidipine	507.264	12.0046
12.07_595.1355m/z	HMDB0001176	Cytidine 5'-monophosphate-N-acetylneuraminic acid	595.136	12.0732
12.12_351.2176m/z	HMDB0255030	N-[1'-(Aminocarbonyl)-2',2'-dimethylpropyl]-1-(cyclohexylmethyl)-1h-indazole-3-carboxamide	351.218	12.1246
12.16_220.1465m/z	PAMDB001617	Dodecanoate (N-C12:0)	220.147	12.1589
12.16_223.1348m/z	HMDB0030987	2-Carboxy-4-dodecanolide	223.135	12.1589
12.16_236.1046m/z	HMDB0255167	n-methacryloyl-l-histidine methyl ester	236.105	12.1589
12.16_293.1750m/z	HMDB0035918	7(14)-Bisabolene-2,3,10,11-tetrol	293.175	12.1589
12.16_320.0589m/z	HMDB0013220	Beta-Citryl-L-glutamic acid	320.059	12.1589
12.16_361.1652m/z	HMDB0036692	Heliangin	361.165	12.1589
12.16_377.1309m/z	HMDB0253234	Hycanthone	377.131	12.1589
12.16_424.1421n	HMDB0247797	4-[[2-Butyl-5-(2-carboxy-3-thiophen-2-ylprop-1-enyl)-1-imidazolyl]methyl]benzoic acid	423.135	12.1589
12.16_438.1016m/z	HMDB0258796	Temafloxacin	438.102	12.1589
12.16_450.0204m/z	HMDB0301922	4-Methylsulfonyl-3-butenyl glucosinolate	450.02	12.1589
12.16_491.1237m/z	HMDB0250931	Defactinib	491.124	12.1589
12.16_507.0903m/z	HMDB0041668	4'-Methyl-(-)-epigallocatechin 3-(4-methyl-gallate)	507.09	12.1589
12.16_621.0831m/z	HMDB0303596	2''-Galloylastragalin	621.083	12.1589
12.23_482.1863m/z	PAMDB001647	L-Alanine-D-glutamate-meso-2,6-diaminoheptanedioate-D-alanine	482.186	12.2275
12.24_282.0355m/z	PAMDB000238	N-Acetyl-D-Glucosamine 6-Phosphate	282.036	12.2446
12.24_352.2271m/z	HMDB0015358	Levomethadyl Acetate	352.227	12.2446
12.26_154.0630m/z	PAMDB000074	L-Histidine	154.063	12.2618
12.26_394.2970m/z	HMDB0241942	N-Stearoyl Glutamic acid	394.297	12.2618
12.26_437.0787m/z	HMDB0253827	5-((2,4-Dioxo-5-thiazolidinyl)methyl)-2-methoxy-N-((4-(trifluoromethyl)phenyl)methyl)benzamide	437.079	12.2618
12.30_329.2304m/z	HMDB0302836	Sativic acid	329.23	12.2961
12.31_335.2236m/z	HMDB0303112	Methyl-[8]-gingerol	335.224	12.3132
12.31_702.9990m/z	HMDB0252325	Flubendiamide	702.999	12.3132
12.33_333.2084m/z	HMDB0036828	Dehydropinifolic acid	333.208	12.3303
12.45_335.2236m/z	HMDB0039171	9alpha-(3-Methylbutanoyloxy)-4S-hydroxy-10(14)-oplopen-3-one	335.224	12.4504
12.45_464.3047m/z	HMDB0000138	Glycocholic acid	464.305	12.4504
12.45_465.1828m/z	HMDB0255655	Nitromifene	465.183	12.4504
12.47_595.1423m/z	HMDB0061028	3'-demethyletoposide	595.142	12.4675
12.50_286.2401m/z	HMDB0032358	Lauroyl diethanolamide	286.24	12.5018
12.71_242.0826m/z	HMDB0244400	3-Cyclohexyl-1-propylsulfonic acid	242.083	12.7075
12.72_395.2435m/z	HMDB0039883	Ascorbyl palmitate	395.243	12.7246
12.72_397.3192m/z	HMDB0040815	Nb-Palmitoyltryptamine	397.319	12.7246
12.72_621.0893m/z	HMDB0037439	Kaempferol 7-(6''-galloylglucoside)	621.089	12.7246
12.74_278.9883m/z	PAMDB000264	6-Phosphonoglucono-D-lactone	278.988	12.7418
12.74_280.9827m/z	HMDB0260278	4-Hydroxy-5-(2,3,4,5,6-pentafluorophenyl)-1,3-dihydroimidazole-2-thione	280.983	12.7418
12.74_344.9796m/z	PAMDB000236	Fructose 1,6-bisphosphate	344.98	12.7418
12.74_593.2098m/z	HMDB0034955	Zizybeoside II	593.21	12.7418
12.76_465.1821m/z	HMDB0255655	Nitromifene	465.182	12.7589
12.78_420.2762m/z	HMDB0258689	Talatisamine	420.276	12.776
12.78_488.2666m/z	PAMDB100004	FR901464	488.267	12.776
12.78_764.1485m/z	HMDB0029242	Cyanidin 3-O-dimalonyl-laminaribioside	764.149	12.776
12.84_467.2677m/z	HMDB0296910	DG(PGD2/0:0/2:0)	467.268	12.8446
12.93_234.1515m/z	HMDB0255850	O-Demethylmetoprolol	234.151	12.9303
12.93_335.2237m/z	HMDB0060098	9-peroxy-5Z,7E,11Z,14Z-eicosatetraenoate	335.224	12.9303
12.93_415.1272m/z	HMDB0259767	Varespladib methyl	415.127	12.9303
12.93_445.1549m/z	HMDB0034608	PSF-A	445.155	12.9303
12.93_465.1833m/z	HMDB0257652	(2S)-2-(Benzenesulfonamido)-N-[(1S)-1-hydroxy-3-methyl-1-(3-oxo-2-phenylcyclopropen-1-yl)butan-2-yl]-4-methylpentanamide	465.183	12.9303
12.93_575.1144m/z	HMDB0037345	3''-O-Caffeoylcosmosiin	575.114	12.9303
12.93_581.1363m/z	HMDB0253724	Ivosidenib	581.136	12.9303
12.95_315.1984m/z	HMDB0036828	Dehydropinifolic acid	315.198	12.9475
12.95_373.0614m/z	HMDB0255282	N(4)-Acetylsulfadimethoxine	373.061	12.9475
12.95_412.1707m/z	HMDB0240216	Lafutidine	412.171	12.9475
12.96_684.0878m/z	HMDB0000902	NAD	684.088	12.9646
12.98_315.2516m/z	HMDB0011532	MG(0:0/15:0/0:0)	315.252	12.9818
12.98_351.2148m/z	HMDB0255030	N-[1'-(Aminocarbonyl)-2',2'-dimethylpropyl]-1-(cyclohexylmethyl)-1h-indazole-3-carboxamide	351.215	12.9818
13.03_421.1588m/z	HMDB0257236	Riociguat	421.159	13.0275
13.06_368.1933m/z	HMDB0249310	5-Fluoro-3-[3-[4-(5-methoxypyrimidin-4-yl)piperazin-1-yl]propyl]-1H-indole	368.193	13.0618
13.16_345.1532m/z	HMDB0253911	L-Prolinamide, 5-oxo-L-prolyl-L-norvalyl-	345.153	13.1646
13.18_463.1660m/z	HMDB0257933	(7,8-Dihydro-5-((E)-((a-(3-pyridyl)benzylidene)aminooxy)ethyl)-1-naphthyloxy)acetic acid	463.166	13.1818
13.20_315.1990m/z	HMDB0036828	Dehydropinifolic acid	315.199	13.1989
13.20_459.2033m/z	HMDB0006765	2-Methoxy-estradiol-17b 3-glucuronide	459.203	13.1989
13.20_503.1500m/z	HMDB0256650	2-[2-(2-Butoxy-2-oxoethoxy)-4-[2-(4,5,6,7-tetrahydrothieno[3,2-c]pyridine-2-carbonylamino)acetyl]phenoxy]acetic acid	503.15	13.1989
13.28_422.3297m/z	HMDB0006461	Linoelaidylcarnitine	422.33	13.2847
13.34_335.2236m/z	HMDB0303100	[9]-Gingerol	335.224	13.3361
13.34_465.1829m/z	HMDB0257652	(2S)-2-(Benzenesulfonamido)-N-[(1S)-1-hydroxy-3-methyl-1-(3-oxo-2-phenylcyclopropen-1-yl)butan-2-yl]-4-methylpentanamide	465.183	13.3361
13.40_530.1778m/z	HMDB0248640	4-[[2-[[(5Z)-5-(2,6-Dioxo-1,3-dipropylpurin-8-ylidene)-1-methyl-2H-pyrazol-3-yl]oxy]acetyl]amino]benzoic acid	530.178	13.4047
13.42_333.1568m/z	HMDB0258940	Tetroxoprim	333.157	13.4218
13.42_449.1866m/z	HMDB0252702	Geranylgeraniol diphosphate	449.187	13.4218
13.42_558.1718n	HMDB0034347	Physalin K	579.146	13.4218
13.42_570.1159m/z	HMDB0301882	Apigeninidin 5-(5''-caffeylarabinoside)	570.116	13.4218
13.42_595.1459m/z	HMDB0061028	3'-demethyletoposide	595.146	13.4218
13.42_709.1022m/z	HMDB0124741	(2,6-dihydroxy-4-{7-methyl-11-oxo-4-[(3,4,5-trihydroxy-6-{[(3,4,5-trihydroxy-6-methyloxan-2-yl)oxy]methyl}oxan-2-yl)oxy]-2,8-dioxatricyclo[7.3.1.0‚Åµ,¬π¬≥]trideca-1(12),3,5(13),6,9-pentaen-3-yl}phenoxy)dihydroxyoxo-Œª‚Å∂-sulfanylium	709.102	13.4218
13.51_301.1233m/z	HMDB0246556	4-O-Methylhonokiol	301.123	13.5076
13.63_437.3511m/z	HMDB0241954	N-Oleoyl Arginine	437.351	13.6275
13.63_567.3112m/z	HMDB0002596	Deoxycholic acid 3-glucuronide	567.311	13.6275
13.63_765.2653m/z	HMDB0040343	Leonoside B	765.265	13.6275
13.71_333.1463m/z	PAMDB001536	1-Dodecanoyl-sn-glycerol 3-phosphate	333.146	13.7133
13.73_431.1656m/z	HMDB0014368	Diflorasone	431.166	13.7304
13.78_335.2239m/z	HMDB0004685	13,14-Dihydro-15-keto PGF2a	335.224	13.7819
13.85_563.1339m/z	HMDB0250428	Comuside	563.134	13.8504
13.87_951.4569m/z	HMDB0278488	PIP(20:4(6E,8Z,11Z,13E)-2OH(5S,15S)/16:0)	951.457	13.8676
13.94_555.1946m/z	PAMDB002051	Tetrahydrofolyl-[Glu](2)	555.195	13.9362
14.00_315.1976m/z	HMDB0036828	Dehydropinifolic acid	315.198	13.9991
14.00_383.1866m/z	HMDB0030523	Citreoviridin C	383.187	13.9991
14.00_445.1543m/z	HMDB0251809	Enhydrin	445.154	13.9991
14.00_575.1128m/z	HMDB0260223	[(2R,3S,6S)-6-[5,7-Dihydroxy-2-(4-hydroxyphenyl)-4-oxochromen-3-yl]oxy-3,4,5-trihydroxyoxan-2-yl]methyl 3-(4-hydroxyphenyl)prop-2-enoate	575.113	13.9991
14.00_711.0934m/z	HMDB0249784	Ceftobiprole medocaril	711.093	13.9991
14.00_835.0329m/z	PAMDB000300	Diadenosine tetraphosphate	835.033	13.9991
14.02_272.9477m/z	HMDB0248437	Anilazine	272.948	14.0162
14.02_449.1843m/z	HMDB0252702	Geranylgeraniol diphosphate	449.184	14.0162
14.02_579.1421m/z	HMDB0252469	Fostamatinib	579.142	14.0162
14.02_709.1005m/z	HMDB0124741	(2,6-dihydroxy-4-{7-methyl-11-oxo-4-[(3,4,5-trihydroxy-6-{[(3,4,5-trihydroxy-6-methyloxan-2-yl)oxy]methyl}oxan-2-yl)oxy]-2,8-dioxatricyclo[7.3.1.0‚Åµ,¬π¬≥]trideca-1(12),3,5(13),6,9-pentaen-3-yl}phenoxy)dihydroxyoxo-Œª‚Å∂-sulfanylium	709.1	14.0162
14.10_415.3192m/z	HMDB0303092	[16]-Gingerol	415.319	14.1019
14.14_447.1720m/z	HMDB0254359	4-((4-(1H-Tetrazol-1-yl)phenoxy)methyl)-2-(1-(5-ethylpyrimidin-2-yl)piperidin-4-yl)thiazole	447.172	14.1362
14.15_317.2131m/z	HMDB0062408	5S-hydroxy-6E,8Z,11Z,14Z,17Z-eicosapentaenoic acid	317.213	14.1533
14.22_335.2232m/z	HMDB0013041	Prostaglandin H1	335.223	14.2219
14.22_394.9776m/z	HMDB0301765	Sodium calcium edetate	394.978	14.2219
14.22_403.2126m/z	HMDB0258516	strophanthidin	403.213	14.2219
14.22_419.1777m/z	HMDB0248896	Bay-41-8543	419.178	14.2219
14.22_465.1826m/z	HMDB0257652	(2S)-2-(Benzenesulfonamido)-N-[(1S)-1-hydroxy-3-methyl-1-(3-oxo-2-phenylcyclopropen-1-yl)butan-2-yl]-4-methylpentanamide	465.183	14.2219
14.22_533.1719m/z	HMDB0039910	(Z)-Resveratrol 3,4'-diglucoside	533.172	14.2219
14.22_549.1378m/z	HMDB0257116	Razaxaban	549.138	14.2219
14.22_596.1475n	HMDB0039922	Eriodictyol 7-(6-trans-p-coumaroylglucoside)	595.14	14.2219
14.22_679.0964m/z	HMDB0038286	Eujambin	679.096	14.2219
14.24_314.9663m/z	HMDB0032723	Menadiol disulfate	314.966	14.2391
14.43_381.1686m/z	HMDB0028720	Arginyltryptophan	381.169	14.4276
14.43_443.1350m/z	HMDB0249580	Canagliflozin	443.135	14.4276
14.43_711.3275m/z	PAMDB001675	PGP(12:0/12:0)	711.328	14.4276
14.48_649.1407m/z	HMDB0301683	Apigenin 7-O-(6''-malonyl-apiosyl-glucoside)	649.141	14.479
14.50_317.1570m/z	HMDB0035802	S-Japonin	317.157	14.4962
14.60_287.2234m/z	HMDB0072841	MG(a-13:0/0:0/0:0)[rac]	287.223	14.5991
14.63_362.1420m/z	HMDB0033965	(R)-Pantothenic acid 4'-O-b-D-glucoside	362.142	14.6333
14.63_671.3553m/z	HMDB0040682	23-trans-p-Coumaroyloxytormentic acid	671.355	14.6333
14.65_315.1978m/z	HMDB0036828	Dehydropinifolic acid	315.198	14.6505
14.67_445.0737m/z	HMDB0257388	D-Tryptophan, N-[[5-[2-(4-methylphenyl)ethynyl]-2-thienyl]sulfonyl]-	445.074	14.6676
14.67_697.3686m/z	HMDB0262894	PA(13:0/5-iso PGF2VI)	697.369	14.6676
14.67_865.2805m/z	HMDB0040669	(+)-Pinoresinol 4-O-[beta-D-Glucopyranosyl-(1->2)-[beta-D-glucopyranosyl-(1->6)]-beta-D-glucopyranoside]	865.281	14.6676
14.79_753.0985m/z	HMDB0013646	Adenosine thiamine triphosphate	753.099	14.7876
14.82_362.1455m/z	HMDB0033965	(R)-Pantothenic acid 4'-O-b-D-glucoside	362.145	14.8219
14.86_317.1565m/z	HMDB0035802	S-Japonin	317.156	14.8562
14.89_317.2129m/z	HMDB0001085	Leukotriene B4	317.213	14.8905
14.89_381.1211m/z	PAMDB000210	Farnesyl pyrophosphate	381.121	14.8905
14.98_362.0687m/z	HMDB0304187	4-methylthiobutyldesulfoglucosinolate	362.069	14.9762
15.00_651.3649m/z	HMDB0262799	PA(18:2(9Z,11E)+=O(13)/12:0)	651.365	15.0048
15.00_697.3696m/z	HMDB0262894	PA(13:0/5-iso PGF2VI)	697.37	15.0048
15.04_286.1316m/z	HMDB0304383	indole-3-acetyl-leucine	286.132	15.0391
15.06_1002.4104m/z	HMDB0292783	CDP-DG(a-13:0/5-iso PGF2VI)	1002.41	15.0562
15.06_1004.4139m/z	HMDB0251042	Desglugastrin	1004.41	15.0562
15.11_619.1572m/z	HMDB0253828	7-N-(2-((2-(gamma-L-Glutamylamino)ethyl)dithio)ethyl)mitomycin C	619.157	15.1076
15.16_697.3649m/z	HMDB0262894	PA(13:0/5-iso PGF2VI)	697.365	15.1591
15.23_433.1793m/z	HMDB0257266	3-[5-[(Dipropylamino)methyl]-1,2,4-oxadiazol-3-yl]-8-fluoro-5-methyl-4H-imidazo[1,5-a][1,4]benzodiazepin-6-one	433.179	15.2277
15.36_405.1853m/z	HMDB0244322	4-(6-(4-(Piperazin-1-yl)phenyl)pyrazolo[1,5-a]pyrimidin-3-yl)quinoline	405.185	15.3648
15.38_328.1003m/z	HMDB0059780	1,N2-propanodeoxyguanosine	328.1	15.382
15.40_437.2142m/z	HMDB0114748	LysoPA(20:5(5Z,8Z,11Z,14Z,17Z)/0:0)	437.214	15.3991
15.40_506.1180m/z	HMDB0259525	O-Demethyl apixaban sulfate	506.118	15.3991
15.42_666.2911m/z	HMDB0247962	Aconitinum	666.291	15.4163
15.54_699.3840m/z	HMDB0262920	PA(13:0/20:5(7Z,9Z,11E,13E,17Z)-3OH(5,6,15))	699.384	15.5363
15.54_867.2929m/z	HMDB0251987	Etamucine	867.293	15.5363
15.66_449.1887m/z	HMDB0252702	Geranylgeraniol diphosphate	449.189	15.6563
15.66_579.1452m/z	HMDB0252469	Fostamatinib	579.145	15.6563
15.66_709.1025m/z	HMDB0124741	(2,6-dihydroxy-4-{7-methyl-11-oxo-4-[(3,4,5-trihydroxy-6-{[(3,4,5-trihydroxy-6-methyloxan-2-yl)oxy]methyl}oxan-2-yl)oxy]-2,8-dioxatricyclo[7.3.1.0‚Åµ,¬π¬≥]trideca-1(12),3,5(13),6,9-pentaen-3-yl}phenoxy)dihydroxyoxo-Œª‚Å∂-sulfanylium	709.103	15.6563
15.76_615.0701m/z	HMDB0030665	3,5-Digalloylepicatechin	615.07	15.7592
15.76_704.3592m/z	HMDB0259985	Zankiren	704.359	15.7592
15.84_699.3853m/z	HMDB0262920	PA(13:0/20:5(7Z,9Z,11E,13E,17Z)-3OH(5,6,15))	699.385	15.8449
15.86_539.1407m/z	HMDB0244299	N-{2-[Bis(carboxymethyl)amino]ethyl}-N-[(2S)-2-[bis(carboxymethyl)amino]-3-(4-isothiocyanatophenyl)propyl]glycine	539.141	15.8621
15.86_717.4711m/z	PAMDB000795	PG(16:1(9Z)/16:1(9Z))	717.471	15.8621
15.90_319.2295m/z	HMDB0251584	11-Deoxy-PGE1	319.229	15.8963
15.90_380.9765m/z	HMDB0245557	2',7'-Dichlorofluorescein	380.977	15.8963
15.90_444.9745m/z	HMDB0247702	2,2,3,3,4,4,5,5,6,6,7,7,8,8,9,9-Hexadecafluorononanoic acid	444.974	15.8963
15.91_263.1666m/z	HMDB0032090	12-Oxo-2,3-dinor-10,15-phytodienoic acid	263.167	15.9135
15.93_1006.5590m/z	PAMDB000719	CDP-DG(18:0/18:1(11Z))	1006.56	15.9306
15.93_1068.0345m/z	HMDB0069423	TG(a-25:0/i-21:0/i-22:0)[rac]	1068.03	15.9306
15.93_1112.5669m/z	HMDB0294133	CDP-DG(20:3(8Z,11Z,14Z)-2OH(5,6)/i-20:0)	1112.57	15.9306
15.93_299.1994m/z	HMDB0001388	alpha-Linolenic acid	299.199	15.9306
15.93_344.0442m/z	PAMDB000369	Guanosine monophosphate	344.044	15.9306
15.93_351.2179m/z	HMDB0255030	N-[1'-(Aminocarbonyl)-2',2'-dimethylpropyl]-1-(cyclohexylmethyl)-1h-indazole-3-carboxamide	351.218	15.9306
15.93_471.2643m/z	HMDB0250469	Cortistatin A	471.264	15.9306
15.93_956.5936n	HMDB0277789	PI(22:2(13Z,16Z)/20:3(6,8,11)-OH(5))	937.576	15.9306
15.93_995.5547m/z	HMDB0277865	PI(20:5(7Z,9Z,11E,13E,17Z)-3OH(5,6,15)/22:3(10Z,13Z,16Z))	995.555	15.9306
15.95_209.0690m/z	HMDB0255781	1,3,5-Triazin-2(1H)-one, 4-amino-1-(2-deoxy-beta-D-erythro-pentofuranosyl)-	209.069	15.9478
15.96_403.2278m/z	HMDB0256461	Phorone A	403.228	15.9649
15.99_540.3337m/z	HMDB0304796	Arg-Thr-Lys-Arg	540.334	15.9935
15.99_853.5414m/z	HMDB0116529	PGP(a-13:0/i-24:0)	853.541	15.9935
16.04_679.3976m/z	HMDB0267397	PA(i-12:0/22:6(4Z,7Z,10Z,13E,15E,19Z)-OH(17))	679.398	16.045
16.04_726.4080m/z	HMDB0061026	norerythromycin	726.408	16.045
16.06_421.2212m/z	HMDB0260485	MG(5-iso PGF2VI/0:0/0:0)	421.221	16.0621
16.16_685.2003m/z	HMDB0254387	7-O-(2,6-Dideoxy-2-fluoro-alpha-L-talopyranosyl)adriamycinone-14-O-hemipimelate	685.2	16.165
16.20_271.2283m/z	HMDB0006294	16-Hydroxyhexadecanoic acid	271.228	16.1992
16.20_401.1836m/z	HMDB0031763	Methyl 7-epi-12-hydroxyjasmonate glucoside	401.184	16.1992
16.25_409.3056m/z	HMDB0241958	N-Oleoyl Glutamine	409.306	16.2507
16.27_537.3298m/z	HMDB0245737	4-Fluoro-N-methyl-L-phenylalanyl-N-methyl-L-valyl-3-(1,1-dimethylethyl)-N-ethyl-L-tyrosinamide	537.33	16.2678
16.28_342.2649m/z	HMDB0241932	N-Palmitoyl Serine	342.265	16.285
16.39_418.2985m/z	HMDB0241853	7-(5-Heptylfuran-2-yl)heptanoylcarnitine	418.298	16.3878
16.44_563.3495m/z	HMDB0259752	Valnemulin	563.349	16.4393
16.51_436.2846m/z	HMDB0011152	LysoPE(P-16:0/0:0)	436.285	16.5079
16.51_464.3176m/z	HMDB0240598	LysoPE(P-18:0/0:0)	464.318	16.5079
16.51_634.2340m/z	HMDB0240270	Ferrioxamine B	634.234	16.5079
16.51_696.1927m/z	HMDB0304551	HMBOA dihexose	696.193	16.5079
16.54_526.3548m/z	HMDB0030291	Daphniphylline	526.355	16.5421
16.54_727.4457m/z	PAMDB002029	PG(14:0/17:0cycw7c)	727.446	16.5421
16.58_374.2701m/z	HMDB0242057	N-Myristoyl Phenylalanine	374.27	16.5764
16.61_397.3044m/z	HMDB0241938	N-Stearoyl Asparagine	397.304	16.6107
16.61_444.3146m/z	HMDB0006461	Linoelaidylcarnitine	444.315	16.6107
16.63_655.4221m/z	HMDB0298866	DG(20:5(7Z,9Z,11E,13E,17Z)-3OH(5,6,15)/i-14:0/0:0)	655.422	16.6278
16.63_701.4301m/z	HMDB0116657	PG(i-12:0/a-17:0)	701.43	16.6278
16.63_723.3925m/z	HMDB0262875	PA(PGE2/13:0)	723.393	16.6278
16.65_681.2973m/z	PAMDB000442	Coproporphyrinogen I	681.297	16.645
16.65_901.4484m/z	HMDB0274407	PGP(a-15:0/TXB2)	901.448	16.645
16.65_954.5240n	HMDB0273320	PGP(PGE1/20:1(11Z))	935.506	16.645
16.78_400.2873m/z	HMDB0062340	N-Palmitoyl tyrosine	400.287	16.7822
16.78_525.2801m/z	HMDB0000739	Isodesmosine	525.28	16.7822
16.82_561.1345m/z	HMDB0035204	Dukunolide C	561.135	16.8164
16.82_629.1270m/z	HMDB0304452	pelargonidin-3,5-diglucoside	629.127	16.8164
16.90_388.2885m/z	HMDB0062330	N-Arachidonoyl GABA	388.288	16.9021
16.94_352.2883m/z	HMDB0005066	Tetradecanoylcarnitine	352.288	16.9365
17.02_426.3012m/z	HMDB0241982	N-Linoleoyl Phenylalanine	426.301	17.0165
17.02_449.1561m/z	HMDB0033332	Garcinone D	449.156	17.0165
17.02_556.2646m/z	HMDB0256782	Pro-phe-arg-mca	556.265	17.0165
17.03_637.1212m/z	HMDB0029903	3,5-Dicaffeoyl-4-succinoylquinic acid	637.121	17.0336
17.05_504.1584m/z	HMDB0257863	2-[2-[Bis(carboxymethyl)amino]ethyl-[2-[bis(carboxymethyl)amino]-3-phenylpropyl]amino]acetic acid	504.158	17.0508
17.10_359.1568m/z	HMDB0245527	2,9-Dimethyl-4,7-diphenyl-1,10-phenanthroline	359.157	17.1022
17.12_657.2178m/z	PAMDB001368	Heme D	657.218	17.1194
17.14_671.2283m/z	HMDB0249922	Darexaban glucuronide	671.228	17.1365
17.15_455.3186m/z	PAMDB001971	Ubiquinol-4	455.319	17.1537
17.33_697.2804m/z	HMDB0035940	Mulberrofuran T	697.28	17.3251
17.38_403.1611m/z	HMDB0015699	Tofisopam	403.161	17.3766
17.38_563.1504m/z	HMDB0252308	Flocoumafen	563.15	17.3766
17.38_631.1479m/z	HMDB0304723	Physalien	631.148	17.3766
17.38_691.1968m/z	HMDB0036353	Glycerol trisinapate	691.197	17.3766
17.38_693.1091m/z	HMDB0033274	Guavin B	693.109	17.3766
17.38_823.0681m/z	HMDB0039261	Sanguiin H7	823.068	17.3766
17.48_501.1796m/z	HMDB0260310	Asp f I	501.18	17.4794
17.48_653.3048m/z	HMDB0266627	PA(8:0/20:4(7E,9E,11Z,13E)-3OH(5S,6R,15S))	653.305	17.4794
17.48_773.3913m/z	HMDB0039576	Lyciumoside II	773.391	17.4794
17.48_841.3802m/z	HMDB0032828	Corchorusoside E	841.38	17.4794
17.55_428.3186m/z	HMDB0062336	N-Oleoyl phenylalanine	428.319	17.548
17.55_688.2362m/z	HMDB0006537	(a-D-mannosyl)2-b-D-mannosyl-N-acetylglucosamine	688.236	17.548
17.63_819.4057m/z	HMDB0256707	Porphyrin a	819.406	17.6337
17.82_430.9747m/z	HMDB0252232	Ferene	430.975	17.8224
18.57_803.6043m/z	HMDB0240670	SM(d18:1/22:2(13Z,16Z))	803.604	18.5709
18.62_589.1753m/z	HMDB0039313	4-(4-Hydroxyphenyl)-2-butanone O-[2-galloyl-6-cinnamoylglucoside]	589.175	18.6224
19.01_935.6041m/z	HMDB0272228	PG(20:4(6Z,8E,10E,14Z)-2OH(5S,12R)/i-24:0)	935.604	19.011
19.95_1141.1832m/z	HMDB0253081	Hemiacetal	1141.18	19.9541
19.98_1066.3591m/z	HMDB0301578	11-(5-butyl-3,4-dimethylfuran-2-yl)undecanoyl-CoA	1066.36	19.9826
2.03_232.9980m/z	HMDB0251552	6,7-Dinitro-1,4-dihydroquinoxaline-2,3-dione	232.998	2.03138
2.08_321.0491m/z	PAMDB000303	5-Thymidylic acid	321.049	2.08282
2.08_362.8429m/z	HMDB0294011	CDP-DG(PGE2/i-19:0)	362.843	2.08282
2.10_316.8275m/z	HMDB0116233	CDP-DG(i-16:0/i-16:0)	316.827	2.09995
2.24_590.1414m/z	HMDB0301664	Peonidin 3-(6''-p-coumaroyl-glucoside)	590.141	2.23713
2.24_627.2749m/z	HMDB0035528	Capsicum annuum Fluorescent chlorophyll catabolite	627.275	2.23713
2.31_253.0824m/z	PAMDB000824	4-(Glutamylamino) butanoate	253.082	2.3057
2.31_289.1266n	HMDB0005765	Ophthalmic acid	270.109	2.3057
2.36_294.8849m/z	HMDB0039460	Di-2-propenyl hexasulfide	294.885	2.35713
2.44_135.0590m/z	HMDB0034437	Biphenyl	135.059	2.44288
2.44_208.9829m/z	HMDB0246071	3,5-Dinitrosalicylic acid	208.983	2.44288
2.44_287.0005m/z	HMDB0302763	(-)-Mintlactone	287	2.44288
2.46_331.0461m/z	PAMDB000681	DIMP	331.046	2.46003
2.46_354.9291m/z	HMDB0248751	Axiom	354.929	2.46003
2.53_300.1542m/z	HMDB0253413	Imidafenacin	300.154	2.5286
2.53_327.1661m/z	HMDB0258385	Soquinolol	327.166	2.5286
2.60_850.4173m/z	CSID59695520	5'-O-[({[(2R)-3-(Dodecanoyloxy)-2-(tetradecanoyloxy)propoxy](hydroxy)phosphoryl}oxy)(hydroxy)phosphoryl]cytidine	850.417	2.59717
2.61_270.1449m/z	HMDB0015004	Alprenolol	270.145	2.6143
2.61_362.8421m/z	HMDB0294011	CDP-DG(PGE2/i-19:0)	362.842	2.6143
2.63_511.2940m/z	HMDB0274706	PGP(PGE2/a-25:0)	511.294	2.63145
2.67_244.1285m/z	HMDB0028810	Glutaminylvaline	244.128	2.66577
2.67_362.0485m/z	PAMDB000369	Guanosine monophosphate	362.048	2.66577
2.67_388.1752m/z	HMDB0241281	Dodeca-4,7,10-trienedioylcarnitine	388.175	2.66577
2.67_429.2089m/z	HMDB0039573	Geranyl arabinopyranosyl-glucoside	429.209	2.66577
2.67_471.2192m/z	HMDB0266571	PA(2:0/18:3(10,12,15)-OH(9))	471.219	2.66577
2.68_415.1933m/z	HMDB0256122	Paramethasone acetate	415.193	2.68292
2.70_352.0644m/z	PAMDB000907	2,5-Diamino-6-(5'-phosphoribosylamino)-4-pyrimidineone	352.064	2.70005
2.72_147.0430m/z	HMDB0033629	xi-4-Hydroxy-4-methyl-2-cyclohexen-1-one	147.043	2.7172
2.72_164.0697m/z	PAMDB000061	L-Phenylalanine	164.07	2.7172
2.72_351.1347m/z	HMDB0032759	Moschamine	351.135	2.7172
2.72_419.0475m/z	HMDB0259459	Estra-1,3,5(10)-triene-3,17-diol, 16-iodo-, (16alpha,17beta)-	419.048	2.7172
2.72_470.0809m/z	HMDB0038222	Carnocin CP 5	470.081	2.7172
2.72_609.2721m/z	HMDB0035528	Capsicum annuum Fluorescent chlorophyll catabolite	609.272	2.7172
2.72_994.4542m/z	HMDB0290913	CDP-DG(16:1(9Z)/20:4(6E,8Z,11Z,14Z)+=O(5))	994.454	2.7172
2.73_232.0591m/z	HMDB0249495	N-Benzoyl-L-glutamic acid	232.059	2.73433
2.73_305.0034m/z	PAMDB000954	5-O-(1-Carboxyvinyl)-3-phosphoshikimate	305.003	2.73433
2.73_410.1672m/z	HMDB0038581	Dihydroxyfumitremorgin C	410.167	2.73433
2.73_430.0786m/z	HMDB0259799	Verubecestat	430.079	2.73433
2.75_187.1069m/z	PAMDB100015	N-isopropyl-L-glutamine zwitterion	187.107	2.75148
2.75_276.0990m/z	HMDB0029100	Tyrosyl-Asparagine	276.099	2.75148
2.75_415.9600m/z	HMDB0250300	6-(4-Chlorophenyl)imidazo[2,1-B][1,3]thiazole-5-carbaldehyde O-(3,4-dichlorobenzyl)oxime	415.96	2.75148
2.77_294.0275m/z	HMDB0257150	Rentiapril	294.028	2.76863
2.77_436.1385m/z	HMDB0252433	N-Formylmethionyl-methionyl-phenylalanine	436.138	2.76863
2.77_481.0924m/z	HMDB0256699	Ponesimod	481.092	2.76863
2.77_620.0244m/z	HMDB0006336	ADP-ribose 2'-phosphate	620.024	2.76863
2.79_263.9848m/z	HMDB0250614	Cyanophos	263.985	2.78577
2.79_278.0563m/z	HMDB0254396	meclofenoxate	278.056	2.78577
2.79_423.9877m/z	HMDB0248025	ADP, beta S	423.988	2.78577
2.79_535.0375m/z	HMDB0001018	UDP-D-Xylose	535.037	2.78577
2.79_543.0618m/z	HMDB0252127	Eumelanins	543.062	2.78577
2.79_600.2620m/z	CSID58163597	(2R)-2-Hydroxy-3-[(5Z,8Z,11Z,14Z)-5,8,11,14-icosatetraenoyloxy]propyl (1S,2R,3R,4S,5S,6R)-2,3,4,5,6-pentahydroxycyclohexyl phosphate	600.262	2.78577
2.79_789.0837m/z	HMDB0252344	Fluo-3	789.084	2.78577
2.80_296.0997m/z	HMDB0029076	Tryptophyl-Alanine	296.1	2.80292
2.80_366.0893m/z	HMDB0242130	3-(3-Amino-3-carboxypropyl)uridine	366.089	2.80292
2.82_206.9397m/z	HMDB0244810	5-(4-Hydroxyphenyl)-3H-1,2-dithiole-3-thione	206.94	2.82005
2.82_307.0394m/z	HMDB0255611	Nimesulide	307.039	2.82005
2.82_416.1808m/z	HMDB0030274	(E)-Casimiroedine	416.181	2.82005
2.84_271.0611m/z	HMDB0257051	Quinone A	271.061	2.8372
2.84_317.0657m/z	HMDB0033563	Juglone glucoside	317.066	2.8372
2.85_763.3473m/z	HMDB0030460	Hordatine B glucoside	763.347	2.85433
2.87_281.0901m/z	PAMDB005597	tRNA(Ala)	281.09	2.87153
2.89_293.1146m/z	HMDB0000594	gamma-Glutamylphenylalanine	293.115	2.88867
2.89_399.1225m/z	HMDB0040350	6,11-Dihydroxy-3-methyl-3-(4-methyl-3-pentenyl)-3H,7H-pyrano[2,3-c]xanthen-7-one	399.123	2.88867
2.89_401.0232m/z	HMDB0259084	TIFLAMIZOLE	401.023	2.88867
2.92_327.1311n	HMDB0037846	N-(1-Deoxy-1-fructosyl)phenylalanine	326.124	2.92295
2.94_389.1665m/z	PAMDB001376	L-Ala-D-Glu-meso-A2pm	389.167	2.9401
2.97_241.9984m/z	HMDB0257043	Quinmerac	241.998	2.97438
2.97_341.1810m/z	HMDB0253572	Iprovalicarb	341.181	2.97438
2.97_375.1867m/z	HMDB0256037	p-Fluorofentanyl	375.187	2.97438
2.97_509.2091m/z	HMDB0252189	Felotaxel	509.209	2.97438
2.97_558.0656m/z	PAMDB000630	Phosphoribosyl-AMP	558.066	2.97438
2.99_398.2028m/z	HMDB0252948	Ethyl 3-((6-(4,5-dihydro-1H-benzo[d]azepin-3(2H)-yl)-2-(pyridin-2-yl)pyrimidin-4-yl)amino)propanoate	398.203	2.99152
2.99_410.0760m/z	HMDB0015281	Cefprozil	410.076	2.99152
3.01_277.0834m/z	HMDB0034367	gamma-Glutamylmethionine	277.083	3.00867
3.01_279.1339m/z	HMDB0033478	Geranyl benzoate	279.134	3.00867
3.01_340.9873m/z	HMDB0252493	fructose-6-phosphate pyruvate	340.987	3.00867
3.04_388.0321m/z	HMDB0038486	Tetraphyllin B sulfate	388.032	3.03725
3.04_450.0022m/z	HMDB0251040	Desfuroyl Ceftiofur	450.002	3.03725
3.04_741.3886m/z	HMDB0262888	PA(13:0/TXB2)	741.389	3.03725
3.07_187.1070m/z	PAMDB100015	N-isopropyl-L-glutamine zwitterion	187.107	3.07158
3.07_255.0964m/z	HMDB0251705	Edoxudine	255.096	3.07158
3.07_313.1876m/z	HMDB0252168	Farmocaine	313.188	3.07158
3.07_317.0657m/z	HMDB0060759	4-Carboxynevirapine	317.066	3.07158
3.07_373.1752m/z	HMDB0252735	Glasdegib	373.175	3.07158
3.07_459.1962m/z	HMDB0259992	ZD-7155	459.196	3.07158
3.07_699.3320m/z	HMDB0033572	1-Acetyl-3,14,20-trihydroxywitha-5,24-dienolide 3-glucoside	699.332	3.07158
3.09_231.1331m/z	HMDB0029065	Threonylleucine	231.133	3.08873
3.09_271.0614m/z	HMDB0030873	1-Hydroxy-3,7-dimethoxyxanthone	271.061	3.08873
3.11_350.9037m/z	HMDB0251187	Dichloro-diphenyl-trichloroethane	350.904	3.10587
3.11_357.1760m/z	HMDB0257242	Rislenemdaz	357.176	3.10587
3.11_430.1958m/z	HMDB0249456	BUTAPERAZINE	430.196	3.10587
3.11_442.1953m/z	PAMDB001647	L-Alanine-D-glutamate-meso-2,6-diaminoheptanedioate-D-alanine	442.195	3.10587
3.11_749.3582m/z	HMDB0060168	beta-Casomorphin (1-6)	749.358	3.10587
3.12_401.0225m/z	HMDB0259084	TIFLAMIZOLE	401.023	3.12302
3.12_694.3167m/z	CSID58169759	N-[[(3S,9R,10S)-12-[(2R)-1-hydroxypropan-2-yl]-16-[(4-methoxyphenyl)sulfonylamino]-3,10-dimethyl-13-oxo-2,8-dioxa-12-azabicyclo[12.4.0]octadeca-1(14),15,17-trien-9-yl]methyl]-N-methyl-2-phenylacetamide	694.317	3.12302
3.14_515.0126m/z	HMDB0304529	UDP-alpha-D-xylose	515.013	3.14015
3.16_389.1637m/z	PAMDB001376	L-Ala-D-Glu-meso-A2pm	389.164	3.1573
3.16_667.3041m/z	HMDB0251628	Dslet	667.304	3.1573
3.17_309.0393m/z	HMDB0006558	2,3-Epoxyaflatoxin B1	309.039	3.17443
3.19_523.1880m/z	HMDB0034751	Ligustroside	523.188	3.19158
3.21_784.3481m/z	HMDB0015351	Rifaximin	784.348	3.20873
3.24_274.1394m/z	HMDB0028950	Lysylglutamic acid	274.139	3.24302
3.24_277.1196m/z	PAMDB000805	N1-(alpha-D-ribosyl)-5,6-dimethyl-benzimidazole	277.12	3.24302
3.24_450.2003m/z	HMDB0243904	1-Hydroxytrimazosin	450.2	3.24302
3.24_639.3097m/z	CSID30791546	Minosaminomycin	639.31	3.24302
3.24_890.4037m/z	PAMDB003716	CDP-DG(10:0/16:0)	890.404	3.24302
3.26_1191.4919m/z	HMDB0252736	Glaspimod	1191.49	3.26015
3.26_348.1991n	HMDB0253504	Intoplicine	329.181	3.26015
3.26_353.1454m/z	HMDB0253660	Isomaltoside	353.145	3.26015
3.26_394.1499n	HMDB0039952	1-(3-Methyl-2-butenoyl)-6-apiosylglucose	375.132	3.26015
3.26_437.1053m/z	HMDB0034157	2-Hydroxybenzaldehyde O-[xylosyl-(1->6)-glucoside]	437.105	3.26015
3.26_469.2403m/z	HMDB0256344	Periplocoside A	469.24	3.26015
3.26_512.2456m/z	HMDB0251876	Epothilone D	512.246	3.26015
3.28_426.1626m/z	HMDB0252183	Febarbamate	426.163	3.2773
3.29_412.2176m/z	HMDB0255800	Tropolone A	412.218	3.2945
3.31_1092.5008m/z	HMDB0293015	CDP-DG(a-17:0/22:6(5Z,8E,10Z,13Z,15E,19Z)-2OH(7S, 17S))	1092.5	3.31165
3.31_1176.5558m/z	HMDB0253515	Iodipamide ethyl ester	1176.56	3.31165
3.31_146.0811m/z	HMDB0246730	5-(Hydroxymethyl)piperidine-3,4-diol	146.081	3.31165
3.31_217.1192m/z	HMDB0035157	Geranyl acetate	217.119	3.31165
3.31_219.1087n	PAMDB000085	Pantothenic acid	218.101	3.31165
3.31_286.0887m/z	HMDB0038663	D-1-[(3-Carboxypropyl)amino]-1-deoxyfructose	286.089	3.31165
3.31_292.0264m/z	HMDB0248599	Aristolochic acid B	292.026	3.31165
3.31_302.0552m/z	HMDB0015534	Nitrazepam	302.055	3.31165
3.31_348.0618m/z	HMDB0257284	Robenacoxib	348.062	3.31165
3.31_371.0825n	HMDB0248613	Arotinolol	352.065	3.31165
3.31_432.0134m/z	PAMDB001728	dADP	432.013	3.31165
3.31_437.2065m/z	HMDB0007007	CPA(18:2(9Z,12Z)/0:0)	437.206	3.31165
3.31_444.2092m/z	PAMDB001524	1-Acyl-sn-glycero-3-phosphoethanolamine (N-C14:1)	444.209	3.31165
3.31_561.9726m/z	HMDB0006822	Formamidopyrimidine nucleoside triphosphate	561.973	3.31165
3.33_229.1539m/z	CSID96720	D-Valyl-L-leucine	229.154	3.32878
3.33_359.1189m/z	HMDB0303239	Invert sugar	359.119	3.32878
3.33_400.0257m/z	HMDB0254354	Methyl 5-(benzylcarbamoylamino)-3-(2,6-dichlorophenyl)-1,2-oxazole-4-carboxylate	400.026	3.32878
3.33_535.2266m/z	HMDB0036435	Lucidenic acid D2	535.227	3.32878
3.33_691.9333m/z	HMDB0256335	Perfluorotributylamine	691.933	3.32878
3.33_711.2411m/z	HMDB0258792	Telmisartan glucuronide	711.241	3.32878
3.36_418.1744m/z	HMDB0247208	Benzoylphenylalanyl-alanyl-proline	418.174	3.36307
3.38_797.3640m/z	HMDB0274829	PGP(i-12:0/5-iso PGF2VI)	797.364	3.38022
3.38_813.3724m/z	HMDB0040771	Betavulgaroside II	813.372	3.38022
3.40_268.1780m/z	HMDB0028923	Leucyl-Arginine	268.178	3.39735
3.40_329.0681m/z	HMDB0303024	8-Demethylthymonin	329.068	3.39735
3.40_359.1678m/z	HMDB0247595	9-Fluoroprednisolone	359.168	3.39735
3.40_477.1022m/z	HMDB0041300	PRE	477.102	3.39735
3.40_561.2768m/z	HMDB0260206	(S)-3-(4-Methoxyphenyl)-N-((S)-1-((R)-2-methyloxiran-2-yl)-1-oxo-3-phenylpropan-2-yl)-2-((S)-2-(2-morpholinoacetamido)propanamido)propanamide	561.277	3.39735
3.41_1153.5444m/z	HMDB0255556	Neurokinin A	1153.54	3.4145
3.41_353.9236m/z	HMDB0250137	Chlorpyrifos oxon	353.924	3.4145
3.41_459.0207m/z	HMDB0249755	Cefcanel	459.021	3.4145
3.43_227.1380m/z	HMDB0304810	Pro-Ile	227.138	3.43163
3.43_651.3417m/z	HMDB0036296	Uzarigenin 3-[xylosyl-(1->2)-rhamnoside]	651.342	3.43163
3.43_981.4255m/z	HMDB0278460	PIP(5-iso PGF2VI/16:0)	981.426	3.43163
3.45_218.0055m/z	HMDB0062403	4-hydroxy-3-nitrophenylacetate	218.005	3.44878
3.45_285.9944m/z	HMDB0245169	2-Hydroxysaclofen	285.994	3.44878
3.45_542.2584m/z	HMDB0039006	Camellioside C	542.258	3.44878
3.45_859.3531m/z	PAMDB000278	Heme O	859.353	3.44878
3.47_487.0597m/z	HMDB0034709	BL IV	487.06	3.46593
3.47_518.2332n	HMDB0029773	6S,9R-Dihydroxy-4,7E-megastigmadien-3-one 9-[apiosyl-(1->6)-glucoside]	517.226	3.46593
3.48_1040.4983m/z	HMDB0293971	CDP-DG(18:3(10,12,15)-OH(9)/i-18:0)	1040.5	3.48307
3.48_882.4358m/z	HMDB0116070	CDP-DG(a-13:0/i-14:0)	882.436	3.48307
3.50_454.1941m/z	HMDB0060809	CD 1790	454.194	3.50022
3.52_467.0379m/z	HMDB0001564	CDP-ethanolamine	467.038	3.51742
3.53_384.1097m/z	HMDB0014291	Phosphatidylserine	384.11	3.53457
3.55_279.1814n	HMDB0254909	Moxisylyte	300.156	3.55172
3.55_416.2128m/z	HMDB0252948	Ethyl 3-((6-(4,5-dihydro-1H-benzo[d]azepin-3(2H)-yl)-2-(pyridin-2-yl)pyrimidin-4-yl)amino)propanoate	416.213	3.55172
3.55_708.3134m/z	HMDB0255464	Nartograstim	708.313	3.55172
3.57_792.3232m/z	HMDB0247943	Aclacinomycin A zwitterion	792.323	3.56885
3.60_354.1005m/z	HMDB0304921	Hydroxydesmethyltetrahydropiperine sulfate	354.101	3.60313
3.60_527.2466m/z	HMDB0038327	(3b,9R)-5-Megastigmene-3,9-diol 9-[apiosyl-(1->6)-glucoside]	527.247	3.60313
3.64_210.0773m/z	HMDB0060747	3-O-Methyl-a-methyldopa	210.077	3.63742
3.64_221.0917m/z	HMDB0028995	Phenylalanylglycine	221.092	3.63742
3.64_373.1749m/z	HMDB0252735	Glasdegib	373.175	3.63742
3.64_920.4109m/z	HMDB0254468	MERGL	920.411	3.63742
3.65_246.1215n	HMDB0029126	Valylglutamic acid	227.104	3.65457
3.65_330.0732n	HMDB0303613	6-Hydroxykaempferol 3,6-dimethylether	329.066	3.65457
3.65_385.2077m/z	HMDB0259080	TIC10	385.208	3.65457
3.65_397.0548m/z	HMDB0254272	lysophosphatidylinositol	397.055	3.65457
3.65_442.2289m/z	HMDB0250534	Crenolanib	442.229	3.65457
3.65_548.7545m/z	HMDB0292146	CDP-DG(PGF2alpha/20:4(5Z,8Z,11Z,14Z))	548.754	3.65457
3.65_797.4060m/z	HMDB0274354	PGP(a-13:0/18:3(10,12,15)-OH(9))	797.406	3.65457
3.67_481.0120m/z	HMDB0038385	Lentinic acid	481.012	3.6717
3.69_448.1831m/z	PAMDB001529	1-Acyl-sn-glycero-3-phosphoglycerol (N-C12:0)	448.183	3.68885
3.69_486.2201m/z	HMDB0247929	Acetyl-Ser-Asp-Lys-Pro	486.22	3.68885
3.69_570.1746m/z	HMDB0304848	Umbralisib	570.175	3.68885
3.71_1020.4716m/z	HMDB0115971	CDP-DG(18:2(9Z,12Z)/18:3(9Z,12Z,15Z))	1020.47	3.70598
3.71_1103.5570m/z	HMDB0280380	PIP(PGF1alpha/22:3(10Z,13Z,16Z))	1103.56	3.70598
3.71_1150.5455n	HMDB0040401	1alpha,3beta,22R-Trihydroxyergosta-5,24E-dien-26-oic acid 3-O-b-D-glucoside 26-O-[b-D-glucosyl-(1->4)-b-D-glucosyl-(1->2)-6-acetyl-b-D-glucosyl] ester	1149.54	3.70598
3.71_426.0225m/z	PAMDB000209	dGDP	426.023	3.70598
3.71_830.1039m/z	PAMDB000298	Acetyl-CoA	830.104	3.70598
3.71_987.4264m/z	HMDB0278659	PIP(16:2(9Z,12Z)/20:4(6Z,8E,10E,14Z)-2OH(5S,12R))	987.426	3.70598
3.72_293.1499m/z	HMDB0038257	Geranyl phenylacetate	293.15	3.72313
3.72_781.4208m/z	HMDB0271225	PG(i-13:0/20:4(6E,8Z,11Z,13E)-2OH(5S,15S))	781.421	3.72313
3.74_953.4760m/z	HMDB0278423	PIP(16:0/20:4(5Z,8Z,11Z,14Z)-OH(19S))	953.476	3.74033
3.76_399.1704m/z	HMDB0061127	4R-Hydroxy solifenacin	399.17	3.75748
3.76_402.1206n	HMDB0127744	6-[5-(4-carboxy-2-hydroxybutyl)-2-hydroxyphenoxy]-3,4,5-trihydroxyoxane-2-carboxylic acid	401.113	3.75748
3.76_449.0853m/z	HMDB0248522	Apocynin A	449.085	3.75748
3.76_478.2734n	HMDB0015220	Iloprost	499.248	3.75748
3.76_489.0123m/z	HMDB0256773	Primisulfuron-methyl	489.012	3.75748
3.76_502.1424n	HMDB0062425	5-S-glutathionyl-L-DOPA	483.125	3.75748
3.76_613.0840m/z	HMDB0035463	Myricetin 7-(6''-galloylglucoside)	613.084	3.75748
3.76_891.4246m/z	HMDB0247728	A6 Peptide	891.425	3.75748
3.77_116.0494m/z	PAMDB100041	o-aminoacetophenone	116.049	3.77462
3.77_142.0654m/z	HMDB0003447	Tryptophol	142.065	3.77462
3.77_159.0921m/z	HMDB0000303	Tryptamine	159.092	3.77462
3.77_186.0560m/z	HMDB0000671	Indolelactic acid	186.056	3.77462
3.77_284.1578m/z	HMDB0248541	Aptiganel	284.158	3.77462
3.77_400.2154m/z	HMDB0244352	11-Deoxycortisol-3-carboxymethyloxime	400.215	3.77462
3.77_464.0422m/z	HMDB0256242	Penoxsulam	464.042	3.77462
3.79_569.2517m/z	HMDB0259130	Trh-gly-lys	569.252	3.79177
3.79_992.4423m/z	HMDB0274404	PGP(LTE4/a-15:0)	992.442	3.79177
3.81_1038.3623m/z	HMDB0060188	cis,cis-11,14-Eicosadienoyl-CoA	1038.36	3.8089
3.81_164.0701n	HMDB0062477	2-Deoxyglucose	145.052	3.8089
3.81_225.0643m/z	PAMDB000203	L-Tryptophan	225.064	3.8089
3.81_271.0700m/z	PAMDB100037	(1R,10aS)-1,4,10,10a-tetrahydrophenazine-1,6-dicarboxylic acid	271.07	3.8089
3.81_318.1445m/z	HMDB0253011	H-D-Tyr-val-gly-OH	318.145	3.8089
3.81_333.0394m/z	HMDB0250858	Daphnoretin	333.039	3.8089
3.81_445.1095m/z	HMDB0039037	Smyrindioloside	445.11	3.8089
3.81_486.2117n	HMDB0035590	15-Acetoxyscirpene-3,4-diol 4-O-a-D-glucopyranoside	467.194	3.8089
3.81_549.0238m/z	HMDB0303200	Calcium lignosulfonate	549.024	3.8089
3.81_549.1437m/z	HMDB0010358	17-beta-estradiol 3-sulfate-17-(beta-D-glucuronide)	549.144	3.8089
3.81_640.1037n	HMDB0041387	Quercetin 3-(2-caffeoylglucuronoside)	621.086	3.8089
3.81_648.2648m/z	HMDB0040385	Neoacrimarine B	648.265	3.8089
3.83_338.9922m/z	HMDB0244240	Fructose-1,6-diphosphate	338.992	3.82605
3.83_401.0287m/z	HMDB0304186	4-methylthiobutyl glucosinolate	401.029	3.82605
3.83_405.0973m/z	PAMDB000205	S-Adenosylhomocysteine	405.097	3.82605
3.83_413.2108m/z	HMDB0114743	LysoPA(18:3(6Z,9Z,12Z)/0:0)	413.211	3.82605
3.83_964.2239m/z	HMDB0301001	Undecanedioyl-CoA	964.224	3.82605
3.84_247.0126m/z	HMDB0248119	Alclofenac	247.013	3.84318
3.84_278.9858m/z	PAMDB000264	6-Phosphonoglucono-D-lactone	278.986	3.84318
3.84_315.0007m/z	HMDB0240698	Daidzein 4'-sulfate	315.001	3.84318
3.84_319.0711m/z	HMDB0253490	inosine pyruvate	319.071	3.84318
3.84_334.0595n	CSID58145826	1-(5-O-Phosphonato-beta-D-ribofuranosyl)-1,4-dihydro-3-pyridinecarboxamide	355.034	3.84318
3.84_613.2937m/z	HMDB0252476	FP-biotin	613.294	3.84318
3.84_834.2655m/z	CSID64808558	(2R,3S,4R,5R,6R)-2-(Aminomethyl)-6-{[(1R,2R,3S,4R,6S)-4,6-diamino-3-{[(2S,3R,4S,5S,6R)-4-amino-3,5-dihydroxy-6-(hydroxymethyl)tetrahydro-2H-pyran-2-yl]oxy}-2-hydroxycyclohexyl]oxy}-4,5-dihydroxytetrah_x000D_ ydro-2H-pyran-3-yl [(2R,3S,4R,5R)-5-(6-amino-9H-purin-9-yl)-3,4-dihydroxytetrahydro-2-furanyl]methyl hydrogen phosphate (non-preferred name)	834.266	3.84318
3.86_201.0072m/z	PAMDB000831	Imidazole acetol-phosphate	201.007	3.86033
3.86_215.1036m/z	PAMDB001737	gamma-Glutamyl-gamma-butyraldehyde	215.104	3.86033
3.86_529.2622m/z	HMDB0034679	Cinncassiol D2 glucoside	529.262	3.86033
3.89_1025.4523m/z	HMDB0278454	PIP(TXB2/16:0)	1025.45	3.89462
3.89_1082.4770m/z	HMDB0293849	CDP-DG(20:5(7Z,9Z,11E,13E,17Z)-3OH(5,6,15)/i-17:0)	1082.48	3.89462
3.89_305.0858m/z	HMDB0028821	Glutamylhistidine	305.086	3.89462
3.89_357.0855m/z	PAMDB000527	N1-(5-Phospho-a-D-ribosyl)-5,6-dimethylbenzimidazole	357.085	3.89462
3.89_541.2611m/z	HMDB0010320	Cortolone-3-glucuronide	541.261	3.89462
3.89_755.1799m/z	HMDB0304453	pelargonidin-3,5-diglucoside-5-O-caffeoylglucoside	755.18	3.89462
3.91_134.0455m/z	PAMDB000940	4-Hydroxy-L-threonine	134.046	3.91177
3.91_267.0973m/z	HMDB0028832	Glutamylvaline	267.097	3.91177
3.91_296.0826m/z	PAMDB000282	5'-Methylthioadenosine	296.083	3.91177
3.91_303.1415n	HMDB0039423	N5-Acetyl-N2-gamma-L-glutamyl-L-ornithine	284.124	3.91177
3.91_342.0921m/z	HMDB0014012	Omeprazole sulfone	342.092	3.91177
3.91_386.0881m/z	HMDB0060893	UK-121,265	386.088	3.91177
3.91_428.2142m/z	HMDB0013024	Neurotensin 11-13	428.214	3.91177
3.91_470.0426m/z	HMDB0014419	Cefmetazole	470.043	3.91177
3.91_516.0474m/z	PAMDB001892	4-Amino-4-deoxy-L-arabinose	516.047	3.91177
3.91_963.9201m/z	HMDB0050994	TG(20:3(5Z,8Z,11Z)/24:0/O-18:0)	963.92	3.91177
3.93_1153.5367m/z	HMDB0039478	Acetylsoyasaponin A6	1153.54	3.9289
3.93_463.1770m/z	HMDB0247264	7-Hydroxystaurosporine	463.177	3.9289
3.93_665.3201m/z	HMDB0038376	Goshonoside F3	665.32	3.9289
3.93_835.4320m/z	HMDB0269431	PG(18:3(9Z,12Z,15Z)/5-iso PGF2VI)	835.432	3.9289
3.93_965.4034m/z	HMDB0039402	Basellasaponin D	965.403	3.9289
3.95_363.0534m/z	HMDB0032295	Glucose isomerase from streptomyces rubiginosus	363.053	3.94605
3.96_329.0654m/z	HMDB0247563	2-Ethoxy-6(5-tetrazolyl)xanthone	329.065	3.96325
3.96_375.1595m/z	PAMDB001568	2-dodecanoyl-sn-glycerol 3-phosphate	375.16	3.96325
3.96_569.2402m/z	HMDB0254948	MURABUTIDE	569.24	3.96325
4.00_316.1030m/z	HMDB0255293	N2-Ethyl-2'-deoxyguanosine	316.103	3.99753
4.00_378.9437m/z	HMDB0250096	Chlorfenvinphos	378.944	3.99753
4.00_397.1727m/z	HMDB0249344	(2S)-1-((2S)-2-(((1R)-1-(Ethoxycarbonyl)-3-phenylpropyl)amino)propanoyl)pyrrolidine-2-carboxylic acid	397.173	3.99753
4.00_685.3160m/z	HMDB0036338	25-Acetyl-6,7-didehydrofevicordin F 3-glucoside	685.316	3.99753
4.00_736.3442m/z	HMDB0257486	Saquinavir-NO	736.344	3.99753
4.00_875.3708m/z	HMDB0274336	PGP(a-13:0/20:5(7Z,9Z,11E,13E,17Z)-3OH(5,6,15))	875.371	3.99753
4.03_227.1023m/z	HMDB0029126	Valylglutamic acid	227.102	4.02612
4.03_311.0547m/z	HMDB0041310	Luteoforol	311.055	4.02612
4.03_355.1634m/z	PAMDB001634	Hexadecanoyl-phosphate (n-C16:0)	355.163	4.02612
4.03_381.1792m/z	PAMDB001667	Octadecanoyl-phosphate (n-C18:1)	381.179	4.02612
4.03_499.2514m/z	HMDB0266581	PA(2:0/20:3(6,8,11)-OH(5))	499.251	4.02612
4.03_909.4358m/z	HMDB0273733	PGP(18:3(9,11,15)-OH(13)/20:4(5Z,8Z,11Z,14Z))	909.436	4.02612
4.03_979.4433m/z	HMDB0040848	(S)-Nerolidol 3-O-[a-L-Rhamnopyranosyl-(1->4)-a-L-rhamnopyranosyl-(1->2)-[4-(4-hydroxy-3-methoxycinnamoyl)-(E)-a-L-rhamnopyranosyl-(1->6)]-b-D-glucopyranoside]	979.443	4.02612
4.04_164.0325m/z	HMDB0242170	D-Xylonate	164.033	4.04327
4.04_179.0553m/z	HMDB0000122	D-Glucose	179.055	4.04327
4.04_247.0440m/z	PAMDB100023	1,3,7-trimethyl-5-hydroxyisouric acid	247.044	4.04327
4.04_381.1053m/z	HMDB0304387	indole-3-acetyl-tryptophan	381.105	4.04327
4.04_425.1383m/z	HMDB0014897	Tetracycline	425.138	4.04327
4.04_456.1858m/z	HMDB0259229	TRIMAZOSIN	456.186	4.04327
4.04_467.0453m/z	HMDB0242276	(+/-)-Ibipinabant	467.045	4.04327
4.04_573.2597m/z	HMDB0253010	D-Phenylalanyl-L-2-piperidinecarbonyl-N-(4-nitro phenyl)-L-argininamide	573.26	4.04327
4.04_624.2997m/z	HMDB0013057	S-(9-deoxy-delta12-PGD2)-glutathione	624.3	4.04327
4.06_337.1288n	HMDB0244568	4-(2-((7-Amino-2-(furan-2-yl)-[1,2,4]triazolo[1,5-a][1,3,5]triazin-5-yl)amino)ethyl)phenol	318.111	4.0604
4.06_368.0797m/z	HMDB0060882	6-Hydroxy-R-acenocoumarol	368.08	4.0604
4.06_459.0422m/z	HMDB0302899	2-O-Galloyl-(4S,6S)-gallagoyl-D-glucose	459.042	4.0604
4.06_496.2453m/z	HMDB0011479	LysoPE(0:0/18:3(9Z,12Z,15Z))	496.245	4.0604
4.06_689.3032m/z	HMDB0244720	16-Deacetylgeyerline	689.303	4.0604
4.06_719.3031m/z	PAMDB001520	1,6-Anhydrous-N-Acetylmuramyl-tetrapeptide	719.303	4.0604
4.08_261.1234m/z	HMDB0011179	Prolylphenylalanine	261.123	4.07755
4.08_420.1442m/z	HMDB0249140	beta-Lumicolchicine	420.144	4.07755
4.09_1079.5036m/z	HMDB0279584	PIP(20:1(11Z)/6 keto-PGF1alpha)	1079.5	4.09468
4.11_895.2550m/z	HMDB0134304	3-(3,5-dihydroxyphenyl)-4-(2-{3-[6-hydroxy-3-(3-hydroxyphenyl)-2-phenyl-2,3-dihydro-1-benzofuran-4-yl]-2-phenyl-2,3-dihydro-1-benzofuran-5-yl}ethenyl)-2-(4-hydroxyphenyl)-2,3-dihydro-1-benzofuran-5,6-diol	895.255	4.11183
4.15_1148.5492m/z	HMDB0292408	CDP-DG(22:6(4Z,7Z,11E,13Z,15E,19Z)-2OH(10S,17)/22:3(10Z,13Z,16Z))	1148.55	4.14618
4.15_974.2559m/z	HMDB0301113	3-Hydroxytrideca-4,6-dienoyl-CoA	974.256	4.14618
4.16_378.1083m/z	HMDB0000629	Chondroitin	378.108	4.16332
4.16_806.3326m/z	HMDB0015378	Docetaxel	806.333	4.16332
4.18_1194.5556m/z	HMDB0253515	Iodipamide ethyl ester	1194.56	4.18047
4.18_391.1713m/z	HMDB0036822	(3S,7E,9S)-9-Hydroxy-4,7-megastigmadien-3-one 9-glucoside	391.171	4.18047
4.18_476.2164m/z	PAMDB001530	1-Acyl-sn-glycero-3-phosphoglycerol (N-C14:0)	476.216	4.18047
4.18_520.2045m/z	HMDB0247902	Acetamide, N-(p-amidino-alpha-(piperidinocarbonyl)phenethyl)-2-(2-naphthylsulfonamido)-, (S)-	520.204	4.18047
4.20_577.2270m/z	HMDB0005775	Tetragastrin	577.227	4.1976
4.20_590.2582m/z	HMDB0247171	Leuphasyl	590.258	4.1976
4.20_626.1466m/z	HMDB0249754	Cefbuperazone	626.147	4.1976
4.23_1049.4964m/z	HMDB0038316	Pisumsaponin I	1049.5	4.23188
4.23_1075.4915m/z	HMDB0280574	PIP(22:6(4Z,7Z,10Z,13E,15E,19Z)-OH(17)/22:4(7Z,10Z,13Z,16Z))	1075.49	4.23188
4.23_217.0981m/z	HMDB0028694	Alanylphenylalanine	217.098	4.23188
4.23_280.1065n	HMDB0028991	Phenylalanylaspartic acid	261.089	4.23188
4.23_363.0511m/z	HMDB0252597	Gallein	363.051	4.23188
4.23_493.0105m/z	HMDB0251630	5-(4,6-Dichlorotriazinyl)aminofluorescein	493.011	4.23188
4.23_970.4190m/z	HMDB0292830	CDP-DG(18:3(9,11,15)-OH(13)/a-13:0)	970.419	4.23188
4.25_222.0777m/z	HMDB0035170	1',2'-Dihydro-1,1'-dimethyl-2'-oxo-4,4'-bipyridinium(1+)	222.078	4.24903
4.25_369.2120m/z	HMDB0094680	Octaethylene glycol	369.212	4.24903
4.25_385.2023m/z	HMDB0030033	Euglobal Ib	385.202	4.24903
4.25_502.2228m/z	HMDB0255045	N-acetyl Leukotriene E4	502.223	4.24903
4.27_1110.4788m/z	HMDB0292639	CDP-DG(22:6(4Z,7Z,10Z,13Z,16Z,19Z)/20:4(5Z,8Z,11Z,14Z)-OH(20))	1110.48	4.26618
4.27_1132.9983m/z	HMDB0014551	Ardeparin	1133	4.26618
4.28_317.1274m/z	HMDB0028742	Asparaginyl-Tryptophan	317.127	4.28332
4.28_615.2095m/z	HMDB0006587	Lactodifucotetraose	615.21	4.28332
4.28_699.1719m/z	HMDB0029893	Sucrose octaacetate	699.172	4.28332
4.30_355.1615m/z	HMDB0256796	Proglumide	355.162	4.30047
4.30_367.1630m/z	HMDB0041255	(2S)-2-Butanol O-[b-D-Apiofuranosyl-(1->6)-b-D-glucopyranoside]	367.163	4.30047
4.30_465.1782m/z	HMDB0255655	Nitromifene	465.178	4.30047
4.30_556.2732m/z	CSID8048140	9X6F5H479X	556.273	4.30047
4.32_506.2361m/z	HMDB0242427	(1S,2R,3R,4R,5R,6S,7S,8R,9R,10R,13R,14R,16S,17S,18R)-6,16,18-Trimethoxy-13-(methoxymethyl)-11-methyl-11-azahexacyclo[7.7.2.12,5.01,10.03,8.013,17]nonadecane-4,5,7,8,14-pentol	506.236	4.3176
4.33_260.1046m/z	HMDB0029083	Tryptophyl-Glycine	260.105	4.33475
4.33_377.1414m/z	PAMDB001159	Decarboxy-SAM	377.141	4.33475
4.33_699.3165m/z	HMDB0015392	Posaconazole	699.317	4.33475
4.35_413.2004m/z	HMDB0014838	Eplerenone	413.2	4.35188
4.35_470.2249m/z	HMDB0254792	Propanamide, N-((1S,2S)-2-(3-cyanophenyl)-3-(4-(2-fluoroethoxy)phenyl)-1-methylpropyl)-2-methyl-2-((5-methyl-2-pyridinyl)oxy)-	470.225	4.35188
4.37_442.2292m/z	HMDB0250534	Crenolanib	442.229	4.36908
4.37_679.3091m/z	HMDB0254627	Methylcellulose	679.309	4.36908
4.37_684.1418m/z	HMDB0253441	Inarigivir soproxil	684.142	4.36908
4.37_998.2512m/z	HMDB0258386	Soravtansine	998.251	4.36908
4.39_1044.2526m/z	HMDB0301212	4-Hydroxytetradecanedioyl-CoA	1044.25	4.38623
4.39_455.2494m/z	HMDB0037610	Lucidenic acid B	455.249	4.38623
4.39_818.3524m/z	HMDB0246649	Dihydrosomatostatin	818.352	4.38623
4.40_462.2001m/z	HMDB0251483	Stallimycin	462.2	4.40337
4.40_814.3660m/z	HMDB0015645	Degarelix	814.366	4.40337
4.42_819.4010m/z	HMDB0256707	Porphyrin a	819.401	4.42052
4.42_949.4043m/z	HMDB0039400	Basellasaponin B	949.404	4.42052
4.44_301.0826m/z	HMDB0000706	Aspartylphenylalanine	301.083	4.43765
4.44_363.0511m/z	HMDB0252597	Gallein	363.051	4.43765
4.44_441.0165m/z	HMDB0304186	4-methylthiobutyl glucosinolate	441.016	4.43765
4.44_569.1789m/z	HMDB0254857	Monoglutamyl folic acid	569.179	4.43765
4.44_608.1335n	HMDB0302596	Apigenin 7-glucuronosyl-glucoside	607.126	4.43765
4.45_1009.4577m/z	HMDB0278510	PIP(PGD1/16:0)	1009.46	4.4548
4.45_499.2190m/z	HMDB0038923	Cinnamoside	499.219	4.4548
4.47_259.9918m/z	HMDB0256046	Para-Iodoamphetamine	259.992	4.47193
4.47_691.3055m/z	CSID26390169	Gumoside A	691.305	4.47193
4.52_1147.5365m/z	HMDB0259442	L-Asparagine, L-alanyl-L-tyrosyl-L-methionyl-L-threonyl-L-methionyl-L-lysyl-L-isoleucyl-L-arginyl-	1147.54	4.52337
4.52_381.2152m/z	HMDB0240580	5alpha-Pregnan-3beta,20beta-diol 20-sulfate	381.215	4.52337
4.52_397.2102m/z	HMDB0007007	CPA(18:2(9Z,12Z)/0:0)	397.21	4.52337
4.52_481.1666m/z	HMDB0005036	Fluticasone propionate	481.167	4.52337
4.54_397.1508n	HMDB0030435	Simulansamide	396.144	4.5405
4.54_441.1388n	PAMDB000044	Folic acid	440.132	4.5405
4.54_478.0797m/z	HMDB0006866	2-Methyl-1-hydroxypropyl-ThPP	478.08	4.5405
4.63_314.1708m/z	HMDB0251769	Embutramide	314.171	4.62628
4.63_345.0419m/z	HMDB0252787	Glucose pyruvate acetate	345.042	4.62628
4.63_398.1275m/z	HMDB0060633	N-Acetyl gemifloxacin	398.127	4.62628
4.63_528.0830m/z	HMDB0038004	Delphinidin 3-(acetylglucoside)	528.083	4.62628
4.63_724.3645m/z	HMDB0303680	Citrusin I	724.364	4.62628
4.64_1031.4448m/z	HMDB0279444	PIP(PGD1/18:3(9Z,12Z,15Z))	1031.44	4.64342
4.64_468.2095m/z	HMDB0247929	Acetyl-Ser-Asp-Lys-Pro	468.21	4.64342
4.64_552.1675m/z	HMDB0304848	Umbralisib	552.167	4.64342
4.64_682.1275m/z	HMDB0059644	NADHX	682.128	4.64342
4.68_368.0974m/z	HMDB0253801	Kinetin riboside	368.097	4.67772
4.69_284.1274m/z	HMDB0255025	N-(N-(3-Amino-3-carboxypropyl)-3-amino-3-carboxypropyl)azetidine-2-carboxylic acid	284.127	4.69485
4.69_663.3066m/z	CSID58829775	1-O-[(5xi,8alpha,9xi,10alpha,13alpha)-13-(beta-D-Glucopyranosyloxy)-18-oxokaur-16-en-18-yl]-beta-D-glucopyranose	663.307	4.69485
4.71_1062.5193m/z	HMDB0293819	CDP-DG(20:4(7E,9E,11Z,13E)-3OH(5S,6R,15S)/i-17:0)	1062.52	4.712
4.71_990.4679m/z	HMDB0272846	PGP(LTE4/18:2(9Z,11Z))	990.468	4.712
4.75_672.3354m/z	CSID28651656	Naloxegol	672.335	4.74628
4.78_1046.4841m/z	HMDB0292228	CDP-DG(20:4(5Z,8Z,11Z,14Z)-OH(19S)/20:4(8Z,11Z,14Z,17Z))	1046.48	4.78057
4.80_286.1758m/z	HMDB0254390	Mebeverine alcohol	286.176	4.7977
4.80_703.3064m/z	HMDB0033369	Hydroxypropyl methylcellulose	703.306	4.7977
4.80_963.2299m/z	HMDB0302888	Quercetin 3-feruloyl-triglucoside	963.23	4.7977
4.81_897.8887m/z	HMDB0036743	alpha-Amyrin tetratriacontanoate	897.889	4.8149
4.83_1005.4976m/z	HMDB0279615	PIP(18:1(9Z)-O(12,13)/20:1(11Z))	1005.5	4.83203
4.83_1135.4788m/z	HMDB0250812	Arginine vasopressin, (beta-mercapto)beta,beta-cyclopentamethylenepropionic acid(1)-	1135.48	4.83203
4.83_495.2207m/z	HMDB0266550	PA(20:5(5Z,8Z,10E,14Z,17Z)-OH(12)/2:0)	495.221	4.83203
4.83_651.3276m/z	HMDB0256341	Peridinin	651.328	4.83203
4.85_1074.5042m/z	HMDB0290859	CDP-DG(16:0/PGF1alpha)	1074.5	4.84918
4.85_509.2708m/z	HMDB0242606	(2S,3S,4R)-4-(1,3-Benzodioxol-5-yl)-1-[2-(dibutylamino)-2-oxoethyl]-2-(4-methoxyphenyl)pyrrolidine-3-carboxylic acid	509.271	4.84918
4.85_593.2571m/z	HMDB0247158	[D-Met2, Pro5]-enkephalinamide	593.257	4.84918
4.85_729.3828m/z	HMDB0303122	Alliospiroside A	729.383	4.84918
4.87_1106.5096m/z	HMDB0291731	CDP-DG(20:1(11Z)/PGJ2)	1106.51	4.86633
4.87_1190.5040m/z	HMDB0255558	Neurokinin B	1190.5	4.86633
4.88_1131.5414m/z	HMDB0039392	54-Deoxy-50-hydroxyciguatoxin	1131.54	4.88347
4.88_325.0728m/z	HMDB0040321	3',8-Dihydroxy-4',5',7-trimethoxyflavone	325.073	4.88347
4.88_523.2213m/z	CSID170645	Yazumycin A	523.221	4.88347
4.90_837.3722m/z	PAMDB000278	Heme O	837.372	4.90062
4.92_1113.4899m/z	HMDB0250785	D-Phe-Cys-Tyr-D-Trp-Lys-Val-Cys-Trp-NH2	1113.49	4.91775
4.92_1143.5037m/z	HMDB0291109	CDP-DG(18:1(11Z)/LTE4)	1143.5	4.91775
4.92_298.1409m/z	HMDB0036325	Dinorcapsaicin	298.141	4.91775
4.92_671.3372m/z	PAMDB001675	PGP(12:0/12:0)	671.337	4.91775
4.92_954.4517m/z	HMDB0293313	CDP-DG(i-12:0/18:1(12Z)-2OH(9,10))	954.452	4.91775
4.95_345.0386m/z	PAMDB100050	pyochelin I	345.039	4.95203
4.95_877.4387m/z	HMDB0013576	PGP(18:3(6Z,9Z,12Z)/22:6(4Z,7Z,10Z,13Z,16Z,19Z))	877.439	4.95203
4.97_261.0872m/z	HMDB0000706	Aspartylphenylalanine	261.087	4.96918
4.97_786.3966m/z	HMDB0249831	Abbott-195773	786.397	4.96918
4.99_523.2881m/z	HMDB0302594	PL	523.288	4.98632
5.00_455.0311m/z	HMDB0252531	Furaptra	455.031	5.00347
5.00_607.2471m/z	HMDB0038585	Somniferine	607.247	5.00347
5.03_1007.4777m/z	HMDB0280048	PIP(20:4(5Z,8Z,11Z,14Z)/22:6(5Z,7Z,10Z,13Z,16Z,19Z)-OH(4))	1007.48	5.03205
5.03_188.0928m/z	HMDB0094718	1-hydroxyhexanoylglycine	188.093	5.03205
5.03_602.2841m/z	HMDB0060144	Neocasomorphin (1-5)	602.284	5.03205
5.05_1046.5183m/z	HMDB0292978	CDP-DG(PGF2alpha/a-17:0)	1046.52	5.04918
5.05_1086.4843m/z	HMDB0292224	CDP-DG(20:4(5Z,8Z,11Z,14Z)-OH(20)/20:4(8Z,11Z,14Z,17Z))	1086.48	5.04918
5.05_1167.0361m/z	HMDB0011932	Ganglioside GQ1c (d18:0/12:0)	1167.04	5.04918
5.05_303.0525m/z	HMDB0304616	Dulcisflavan	303.052	5.04918
5.07_300.1002m/z	HMDB0028764	Aspartyl-Tryptophan	300.1	5.06633
5.07_412.1850m/z	HMDB0249235	Biriperone	412.185	5.06633
5.07_580.3101m/z	HMDB0288868	PC(2:0/20:5(6E,8Z,11Z,14Z,17Z)-OH(5))	580.31	5.06633
5.07_585.2717m/z	HMDB0242598	(2R,3Z)-Phycocyanobilin	585.272	5.06633
5.07_774.8245m/z	HMDB0252251	Fibrinopeptide B, human	774.825	5.06633
5.08_564.2432m/z	CSID9459163	Sagopilone	564.243	5.08347
5.08_669.2343m/z	HMDB0260270	3H-1,2,4-Triazol-3-one, 4-(4-(4-((1R,2R)-2-(2,4-difluorophenyl)-2-hydroxy-1-methyl-3-(1H-1,2,4-triazol-1-yl)propyl)-1-piperazinyl)phenyl)-2,4-dihydro-2-((4-(trifluoromethoxy)phenyl)methyl)-	669.234	5.08347
5.10_172.0398m/z	PAMDB000955	5-Phenyl-1,3-oxazinane-2,4-dione	172.04	5.10062
5.10_275.1042m/z	HMDB0029156	Glutamylphenylalanine	275.104	5.10062
5.10_383.2287m/z	HMDB0030407	Merodesmosine	383.229	5.10062
5.10_544.2514m/z	PAMDB100003	FR901465	544.251	5.10062
5.12_446.9783m/z	HMDB0250900	2',3'-Dideoxythymidine triphosphate	446.978	5.11775
5.12_628.9309m/z	HMDB0244391	4,7-Bis(chlorosulfophenyl)-1,10-phenanthroline-2,9-dicarboxylic acid	628.931	5.11775
5.13_815.3750m/z	HMDB0274829	PGP(i-12:0/5-iso PGF2VI)	815.375	5.1349
5.15_301.1399m/z	HMDB0242339	(1R,7S,13S,15S)-2,15-Dihydroxy-7-methyl-6-oxabicyclo[11.3.0]hexadeca-3,11-dien-5-one	301.14	5.15203
5.17_1095.4851n	HMDB0292680	CDP-DG(5-iso PGF2VI/22:6(4Z,7Z,10Z,13Z,16Z,19Z))	1094.48	5.16918
5.17_388.1723m/z	HMDB0247344	3,4-Dehydrocilostazol	388.172	5.16918
5.17_989.5042m/z	HMDB0282392	PS(LTE4/20:3(5Z,8Z,11Z))	989.504	5.16918
5.19_343.0352m/z	HMDB0255771	1-(2-Hydroxy-5-(trifluoromethyl)phenyl)-5-(trifluoromethyl)-1H-benzo[d]imidazol-2(3H)-one	343.035	5.18632
5.22_1030.4889m/z	HMDB0290898	CDP-DG(PGF2alpha/16:1(9Z))	1030.49	5.22062
5.22_402.1171m/z	HMDB0246085	3'-(1-Butylphosphoryl)adenosine	402.117	5.22062
5.22_463.1947m/z	HMDB0248925	Beclomethasone 17-monopropionate	463.195	5.22062
5.24_442.2063n	HMDB0258521	1H-Pyrrole-3-carboxamide, 5-((5-fluoro-1,2-dihydro-2-oxo-3H-indol-3-ylidene)methyl)-N-((2S)-2-hydroxy-3-(4-morpholinyl)propyl)-2,4-dimethyl-	441.199	5.23782
5.25_303.0524m/z	HMDB0304616	Dulcisflavan	303.052	5.25495
5.25_854.4001n	HMDB0274337	PGP(20:5(7Z,9Z,11E,13E,17Z)-3OH(5,6,15)/a-13:0)	853.393	5.25495
5.25_885.3996m/z	HMDB0274335	PGP(22:6(5Z,8E,10Z,13Z,15E,19Z)-2OH(7S, 17S)/a-13:0)	885.4	5.25495
5.27_696.3786m/z	HMDB0012342	PS(14:1(9Z)/14:1(9Z))	696.379	5.2721
5.29_227.0139m/z	HMDB0253136	1,3-Dinitro-5-nitroso-1,3,5-triazinane	227.014	5.28923
5.29_456.2448m/z	HMDB0012501	10,11-Dihydro-12R-hydroxy-leukotriene E4	456.245	5.28923
5.31_1136.5190m/z	HMDB0292368	CDP-DG(5-iso PGF2VI/22:3(10Z,13Z,16Z))	1136.52	5.30638
5.31_598.3198m/z	HMDB0288877	PC(20:4(8Z,11Z,14Z,17Z)-2OH(5S,6R)/2:0)	598.32	5.30638
5.31_607.2721m/z	HMDB0251322	Dihydroouabain	607.272	5.30638
5.32_229.1193m/z	HMDB0028876	Hydroxyprolyl-Valine	229.119	5.32353
5.32_259.1300m/z	HMDB0028822	Glutamylisoleucine	259.13	5.32353
5.32_778.3383m/z	HMDB0259762	Vaniprevir	778.338	5.32353
5.34_1053.4507m/z	HMDB0246591	Vdavp	1053.45	5.34067
5.34_1115.5384m/z	HMDB0040859	28-Glucosyloleanolic acid 3-[rhamnosyl-(1->2)-galactosyl-(1->3)-glucuronide]	1115.54	5.34067
5.34_1153.5553m/z	HMDB0260398	D-4F Peptide	1153.56	5.34067
5.37_298.1400m/z	HMDB0244261	1'-Hydroxybufuralol	298.14	5.37495
5.39_301.1411m/z	HMDB0242339	(1R,7S,13S,15S)-2,15-Dihydroxy-7-methyl-6-oxabicyclo[11.3.0]hexadeca-3,11-dien-5-one	301.141	5.3921
5.39_453.1987m/z	HMDB0114744	LysoPA(18:3(9Z,12Z,15Z)/0:0)	453.199	5.3921
5.39_537.1580m/z	HMDB0039813	Cyclocalopin D	537.158	5.3921
5.39_664.1208m/z	PAMDB000398	NADH	664.121	5.3921
5.39_740.3949m/z	HMDB0249674	Carfilzomib	740.395	5.3921
5.39_947.2367m/z	HMDB0031426	Spinacetin 3-[p-coumaroyl-(->2)-glucosyl-(1->6)-[apiosyl-(1->2)]-glucoside]	947.237	5.3921
5.41_669.3567m/z	CSID26332059	Ac-Cha-Gpg-Disc-Met-NH2	669.357	5.40923
5.43_824.4114m/z	HMDB0262988	PA(14:0/LTE4)	824.411	5.42638
5.43_869.4374m/z	HMDB0273027	PGP(18:3(6Z,9Z,12Z)/20:4(5Z,8Z,11Z,14Z)-OH(19S))	869.437	5.42638
5.44_215.0924m/z	HMDB0301824	Isoketocamphoric acid	215.092	5.44352
5.46_456.9611m/z	HMDB0041885	Ebrotidine	456.961	5.46072
5.48_255.0890m/z	HMDB0246359	4-Aminophenylphosphorylcholine	255.089	5.47785
5.48_726.3793m/z	HMDB0303682	Citrusin III	726.379	5.47785
5.50_327.0011m/z	HMDB0011640	Uridine 2',3'-cyclic phosphate	327.001	5.495
5.51_343.0691m/z	HMDB0033457	Flazine methyl ether	343.069	5.51213
5.51_473.0278m/z	HMDB0258144	4,7-Diphenyl-1,10-phenanthroline disulfonic acid	473.028	5.51213
5.53_1030.5293m/z	CSID58827372	Dehydrotomatine	1030.53	5.52928
5.53_260.0819m/z	HMDB0249869	2-Phenylpyrazolo(4,3-c)quinolin-3(5H)-one	260.082	5.52928
5.53_636.3001m/z	CSID76963236	5-Aminopentyl 2-acetamido-2-deoxy-alpha-D-glucopyranosyl-(1->2)-6-deoxy-alpha-L-mannopyranosyl-(1->4)-2-acetamido-2-deoxy-beta-D-galactopyranoside	636.3	5.52928
5.53_720.2900m/z	CSID102998	Trypanothione	720.29	5.52928
5.55_1080.5012m/z	HMDB0291004	CDP-DG(PGJ2/18:0)	1080.5	5.54643
5.55_1084.4355m/z	HMDB0250786	D-Phe-Cys-Tyr-D-Trp-Orn-Thr-Pen-Thr-NH(2)	1084.44	5.54643
5.55_954.4352m/z	HMDB0292806	CDP-DG(20:5(6E,8Z,11Z,14Z,17Z)-OH(5)/a-13:0)	954.435	5.54643
5.56_1031.4190m/z	HMDB0010147	PIP3(16:0/16:0)	1031.42	5.56357
5.56_1075.4110m/z	HMDB0246591	Vdavp	1075.41	5.56357
5.56_383.2288m/z	HMDB0030407	Merodesmosine	383.229	5.56357
5.56_452.2142m/z	PAMDB001531	1-Acyl-sn-glycero-3-phosphoglycerol (N-C14:1)	452.214	5.56357
5.58_1128.0033m/z	HMDB0052147	TG(24:1(15Z)/24:1(15Z)/22:2(13Z,16Z))	1128	5.58072
5.62_544.2563m/z	PAMDB100003	FR901465	544.256	5.615
5.63_325.0702m/z	HMDB0033866	Fonsecin B	325.07	5.63213
5.63_372.0836n	HMDB0060620	Sulindac sulfone	371.076	5.63213
5.63_455.0304m/z	HMDB0252531	Furaptra	455.03	5.63213
5.65_1007.4429m/z	HMDB0278441	PIP(16:0/PGD2)	1007.44	5.64928
5.65_973.5085m/z	HMDB0283430	PS(22:5(7Z,10Z,13Z,16Z,19Z)/LTE4)	973.508	5.64928
5.67_371.1687n	HMDB0254009	Lenperone	370.161	5.66642
5.67_655.3417m/z	HMDB0251275	Digitoxigenin bisdigitoxide	655.342	5.66642
5.67_672.3335m/z	CSID28651656	Naloxegol	672.334	5.66642
5.67_696.2989m/z	CSID16735998	Rifamycin SV	696.299	5.66642
5.68_1027.4814n	HMDB0293649	CDP-DG(22:6(4Z,8Z,10Z,13Z,16Z,19Z)-OH(7)/i-15:0)	1026.47	5.68362
5.68_1053.4497m/z	HMDB0246591	Vdavp	1053.45	5.68362
5.68_232.9969m/z	HMDB0251552	6,7-Dinitro-1,4-dihydroquinoxaline-2,3-dione	232.997	5.68362
5.70_374.1196m/z	HMDB0249875	N-Hydroxy-2(R)-[[(4-methoxyphenyl)sulfonyl](3-picolyl)amino]-3-methylbutanamide hydrochloride	374.12	5.70077
5.70_418.1145m/z	HMDB0257096	Radiprodil	418.114	5.70077
5.74_643.3094m/z	HMDB0302064	Floratheasaponin F	643.309	5.73505
5.75_293.1149m/z	HMDB0029156	Glutamylphenylalanine	293.115	5.75218
5.75_428.9440m/z	HMDB0246899	Iodo-gen	428.944	5.75218
5.75_525.2315m/z	HMDB0031936	Blumenol C O-[apiosyl-(1->6)-glucoside]	525.232	5.75218
5.77_489.2351m/z	HMDB0249549	Calcitriol phosphate	489.235	5.76933
5.77_573.1984m/z	HMDB0038749	Osmanthuside B	573.198	5.76933
5.79_195.0007m/z	HMDB0255625	Niridazole	195.001	5.78647
5.79_196.9981m/z	HMDB0245174	1H,1'H-2,2'-Disulfanediyl-bis-imidazole	196.998	5.78647
5.79_199.0557m/z	HMDB0028783	Cysteinyl-Proline	199.056	5.78647
5.79_238.9910m/z	HMDB0258920	Tetramine	238.991	5.78647
5.79_240.9884m/z	HMDB0246169	2-Mercapto-3-phenylthieno[3,2-d]pyrimidin-4(3H)-one	240.988	5.78647
5.79_261.0275m/z	HMDB0251585	Doqualast	261.028	5.78647
5.79_285.1313m/z	HMDB0244804	1,4,7,10,13,16-Hexaoxacyclooctadecane	285.131	5.78647
5.79_287.1152m/z	HMDB0242266	(+/-)-(e)-4-Ethyl-2-[(z)-hydroxyimino]-5-nitro-3-hexen-1-yl-nicotinamide	287.115	5.78647
5.79_315.0743m/z	HMDB0260166	(6-Aminoquinolin-2-yl) N-(2,5-dihydroxypyrrol-1-yl)-N-hydroxycarbamate	315.074	5.78647
5.79_316.0635m/z	PAMDB000417	S-Formylglutathione	316.064	5.78647
5.79_329.0128m/z	HMDB0001409	dUMP	329.013	5.78647
5.79_346.0800n	HMDB0246184	Hydroxydehydro Nifedipine Carboxylate	327.062	5.78647
5.79_347.1013m/z	HMDB0001557	Riboflavin reduced	347.101	5.78647
5.79_351.0961m/z	HMDB0252245	Roxadustat	351.096	5.78647
5.79_380.9593m/z	HMDB0256319	Perfluoroethylcyclohexane	380.959	5.78647
5.79_400.0780n	HMDB0033287	Theaflagallin	399.071	5.78647
5.79_431.0553m/z	HMDB0255117	N-desmethyl enzalutamide	431.055	5.78647
5.79_433.1754m/z	HMDB0256185	6-(2,6-Dimethoxypyridin-3-yl)-9-ethoxy-8-methoxy-1,2,3,4,4a,10b-hexahydrophenanthridin-2-ol	433.175	5.78647
5.79_446.0245m/z	PAMDB000361	1132	446.025	5.78647
5.79_447.0291m/z	HMDB0304055	2-(alpha-hydroxyethyl)thiamine diphosphate	447.029	5.78647
5.79_457.0202m/z	HMDB0033392	C.I. Acid Red 13	457.02	5.78647
5.79_467.0297m/z	HMDB0001564	CDP-ethanolamine	467.03	5.78647
5.79_477.0603m/z	HMDB0251706	Edta citrate	477.06	5.78647
5.79_501.1642m/z	HMDB0241881	(2S)-2-Amino-4-{[(1R)-1-[(carboxymethyl)carbamoyl]-2-[(hydroxymethyl)sulfanyl]ethyl]carbamoyl}butanoylcarnitine	501.164	5.78647
5.79_561.0152m/z	PAMDB000646	Uridine diphosphate glucuronic acid	561.015	5.78647
5.79_563.1347m/z	HMDB0250428	Comuside	563.135	5.78647
5.79_564.0669n	HMDB0250018	L-Glutamic acid, N-((((1S)-1-carboxy-5-((((4-iodophenyl)amino)carbonyl)amino)pentyl)amino)carbonyl)-	545.049	5.78647
5.79_649.2078m/z	HMDB0244621	Cyclo(-D-Tyr-Arg-Gly-Asp-Cys(carboxymethyl)-OH) sulfoxide	649.208	5.78647
5.79_650.1410n	HMDB0037601	6''-Malonylapiin	631.123	5.78647
5.79_933.2293m/z	HMDB0301870	Kaempferol 3-(2'''-(E)-caffeylsophoroside)-7-glucoside	933.229	5.78647
5.80_265.0229m/z	HMDB0244205	1,4-Diacetoxy-2,3-dicyanobenzene	265.023	5.80362
5.80_266.9865m/z	HMDB0259715	urea citrate	266.987	5.80362
5.80_370.0112n	HMDB0041831	Azosemide	390.986	5.80362
5.80_396.9485m/z	HMDB0256313	Perfluoro-2-butyltetrahydrofuran	396.949	5.80362
5.80_458.9743m/z	HMDB0253130	Hexaflumuron	458.974	5.80362
5.80_526.9324m/z	HMDB0032824	C.I. Acid Yellow 17	526.932	5.80362
5.82_164.0713m/z	PAMDB000061	L-Phenylalanine	164.071	5.82075
5.84_337.0484m/z	HMDB0062734	2-S-cysteinyl-DOPA	337.048	5.8379
5.89_340.1959m/z	HMDB0302931	N-Methylrosmaricine	340.196	5.88933
5.89_630.2997m/z	HMDB0288872	PC(2:0/20:5(7Z,9Z,11E,13E,17Z)-3OH(5,6,15))	630.3	5.88933
5.89_825.8715m/z	HMDB0032790	Octacosyl triacontanoate	825.872	5.88933
5.94_541.2995m/z	HMDB0302594	PL	541.3	5.9408
5.96_213.0070m/z	HMDB0250384	6-Cyano-7-nitroquinoxaline-2,3-dione	213.007	5.95795
5.96_259.0133m/z	PAMDB100032	6-deoxy-6-sulfo-D-gluconic acid	259.013	5.95795
5.96_327.0002m/z	HMDB0011640	Uridine 2',3'-cyclic phosphate	327	5.95795
5.96_811.4203m/z	HMDB0265367	PA(20:5(5Z,8Z,11Z,14Z,17Z)/PGE2)	811.42	5.95795
5.98_388.9711m/z	HMDB0303323	Sodium iron versenate	388.971	5.97508
5.98_473.0284m/z	HMDB0246619	4,7-Phenylsulfonyl-1,10-phenanthroline	473.028	5.97508
5.99_197.0407m/z	HMDB0060618	6-Aminopenicillanic acid	197.041	5.99223
5.99_429.2024m/z	PAMDB001569	2-hexadec-9-enoyl-sn-glycerol 3-phosphate	429.202	5.99223
5.99_770.4052m/z	HMDB0262884	PA(13:0/LTE4)	770.405	5.99223
6.02_560.2758m/z	HMDB0250860	Dapitant	560.276	6.02082
6.06_172.0969m/z	HMDB0254994	N-(2,3-Dihydroxypropyl)valine	172.097	6.0551
6.07_269.1152m/z	HMDB0029428	Hypoglycin B	269.115	6.07223
6.09_374.0900n	HMDB0060541	N-Desmethylzopiclone	355.072	6.08943
6.09_801.3761m/z	HMDB0060732	25-O-Desacetyl rifabutin	801.376	6.08943
6.12_227.1039m/z	HMDB0029126	Valylglutamic acid	227.104	6.12372
6.21_779.8822m/z	HMDB0254183	Lphglh	779.882	6.20943
6.23_322.0254m/z	HMDB0255688	Nocodazole	322.025	6.22658
6.23_682.3767m/z	HMDB0254035	Leucomycin	682.377	6.22658
6.24_276.0217m/z	HMDB0002028	DOPA sulfate	276.022	6.24372
6.24_838.3669m/z	HMDB0260060	(D-Ala1)-Peptide T	838.367	6.24372
6.26_608.3180m/z	HMDB0249335	Boc-val-pro-arg-mca	608.318	6.26087
6.26_620.3036m/z	HMDB0288864	PC(2:0/20:5(5Z,8Z,11Z,14Z,16E)-OH(18))	620.304	6.26087
6.31_645.2916m/z	HMDB0250881	Dauricine	645.292	6.31233
6.33_596.3416m/z	HMDB0247534	N-[(Z)-1,3-Dihydroxyoctadec-4-en-2-yl]-6-[(4-nitro-2,1,3-benzoxadiazol-7-yl)amino]hexanamide	596.342	6.32948
6.33_680.3075m/z	HMDB0248596	Aripiprazole lauroxil	680.307	6.32948
6.33_726.3193m/z	HMDB0255464	Nartograstim	726.319	6.32948
6.35_345.0527m/z	HMDB0013943	Alpha-hydroxyalprazolam	345.053	6.34662
6.35_939.4418m/z	HMDB0257223	Rifalazil	939.442	6.34662
6.38_166.0619n	HMDB0033752	3-(2-Hydroxyphenyl)propanoic acid	165.055	6.3809
6.38_249.0085m/z	HMDB0001474	3,4-Dihydroxyphenylglycol O-sulfate	249.009	6.3809
6.38_295.0133m/z	HMDB0250098	Chlorflurenol-methyl	295.013	6.3809
6.38_362.9940m/z	HMDB0060600	Olsalazine-O-sulfate	362.994	6.3809
6.38_394.9402m/z	HMDB0253044	Haloxon	394.94	6.3809
6.38_424.9726m/z	PAMDB000123	Uridine 5'-diphosphate	424.973	6.3809
6.38_430.9340m/z	HMDB0253103	Heptafluorobutyric anhydride	430.934	6.3809
6.40_398.0703m/z	HMDB0244686	4-(4-Fluorophenyl)-2-(4-methylsulfinylphenyl)-5-(4-pyridyl)-1H-imidazole	398.07	6.39805
6.42_1101.5489m/z	HMDB0032892	Lablaboside A	1101.55	6.41518
6.43_779.8811m/z	HMDB0254183	Lphglh	779.881	6.43233
6.43_801.3726m/z	CSID27471414	tunicamycin A0	801.373	6.43233
6.47_774.3328m/z	CSID35518133	Conoideocrellide B	774.333	6.46662
6.50_202.1076m/z	HMDB0254995	N-(2,3,4-Trihydroxybutyl)-L-valine	202.108	6.5009
6.52_348.0420m/z	HMDB0038486	Tetraphyllin B sulfate	348.042	6.51805
6.54_206.0815m/z	HMDB0255056	N-Acetyl-DL-phenylalanine	206.081	6.53523
6.54_336.0409m/z	HMDB0249723	1H-Imidazole-1-ethanol, 2-nitro-alpha-((2,2,2-trifluoro-1-(trifluoromethyl)ethoxy)methyl)-	336.041	6.53523
6.59_372.1584m/z	HMDB0030192	Marmeline	372.158	6.58667
6.60_902.4274m/z	HMDB0116052	CDP-DG(18:2(9Z,11Z)/i-12:0)	902.427	6.60382
6.62_1019.5094m/z	HMDB0278247	PI(22:5(7Z,10Z,13Z,16Z,19Z)/TXB2)	1019.51	6.62095
6.62_728.3447m/z	HMDB0030206	Jubanine B	728.345	6.62095
6.64_708.3942m/z	HMDB0255932	oleandomycin	708.394	6.6381
6.69_345.0528m/z	HMDB0013943	Alpha-hydroxyalprazolam	345.053	6.68952
6.72_1000.4772m/z	HMDB0292918	CDP-DG(20:4(8Z,11Z,14Z,17Z)-2OH(5S,6R)/a-15:0)	1000.48	6.7238
6.74_755.3781m/z	CSID58837881	3-O-Dodecanoyl-beta-D-fructofuranosyl 2-O-acetyl-3-O-(2-methylbutanoyl)-4-O-(3-methylbutanoyl)-alpha-D-glucopyranoside	755.378	6.74095
6.76_1160.0496m/z	HMDB0047349	TG(24:0/24:1(15Z)/24:1(15Z))	1160.05	6.75813
6.76_1183.5445m/z	HMDB0040750	Camelliasaponin B1	1183.54	6.75813
6.79_245.0945m/z	HMDB0013713	N-Acetyltryptophan	245.094	6.79243
6.93_171.0661m/z	HMDB0250649	1,2-Cyclohexanedicarboxylic acid	171.066	6.92957
6.93_255.0187m/z	HMDB0304913	5-Hydroxytryptophol sulfate	255.019	6.92957
6.93_384.9775m/z	HMDB0034852	Sulfentrazone	384.978	6.92957
6.95_236.0913m/z	HMDB0250759	L-Glutamic acid 5-benzyl ester	236.091	6.9467
7.06_1120.5615m/z	HMDB0294358	CDP-DG(20:5(5Z,8Z,11Z,14Z,16E)-OH(18R)/i-22:0)	1120.56	7.06107
7.08_735.1691m/z	HMDB0041357	Kaempferol 3-[6''-(3-hydroxy-3-methylglutaryl)glucoside]-7-glucoside	735.169	7.07822
7.16_573.1157m/z	HMDB0036637	Mulberrofuran Q	573.116	7.16392
7.20_200.0937m/z	PAMDB000085	Pantothenic acid	200.094	7.19825
7.25_387.0330m/z	PAMDB000388	Phosphoribosyl formamidocarboxamide	387.033	7.24968
7.28_767.1641m/z	HMDB0038769	Kaempferol 3-sophoroside 7-glucuronide	767.164	7.28397
7.32_921.4322m/z	HMDB0276306	PI(16:2(9Z,12Z)/20:5(7Z,9Z,11E,13E,17Z)-3OH(5,6,15))	921.432	7.31825
7.34_235.0621m/z	HMDB0029438	L-Phosphoarginine	235.062	7.3354
7.35_333.1107m/z	HMDB0001013	Cotinine glucuronide	333.111	7.35253
7.35_394.9628m/z	HMDB0247202	5,5'-Dithiobis(2-nitrobenzoic acid)	394.963	7.35253
7.37_572.1971n	CSID58162507	N-[(2S,3R)-2-[[(3,5-dimethyl-4-isoxazolyl)sulfonyl-methylamino]methyl]-5-[(2R)-1-hydroxypropan-2-yl]-3-methyl-6-oxo-3,4-dihydro-2H-1,5-benzoxazocin-10-yl]-2-pyrazinecarboxamide	571.19	7.36968
7.39_138.0183m/z	PAMDB000671	L-2-Amino-3-oxobutanoic acid	138.018	7.38682
7.39_917.2559m/z	HMDB0039911	Hyperin 2''-[glucosyl-(1->3)-rhamnoside] 6''-rhamnoside	917.256	7.38682
7.40_658.2430m/z	HMDB0249683	Carminomycin II	658.243	7.404
7.40_742.1995m/z	CSID10128100	dihydrostreptomycin 3'alpha,6-bisphosphate	742.2	7.404
7.40_789.2106n	HMDB0039118	Delphinidin 3-sophoroside 5-glucoside	788.203	7.404
7.44_361.0201m/z	HMDB0252492	fructose-6-phosphate lactate	361.02	7.43828
7.63_241.0731m/z	HMDB0248997	Benznidazole	241.073	7.62692
7.66_134.0046m/z	HMDB0032974	2,4-Dimethylthiazole	134.005	7.6612
7.68_281.9522m/z	HMDB0251756	Eltenac	281.952	7.67833
7.68_603.8380m/z	HMDB0060075	3',5'-Diiodo-L-thyronine 4'-O-sulfate	603.838	7.67833
7.76_440.0183m/z	HMDB0254354	Methyl 5-(benzylcarbamoylamino)-3-(2,6-dichlorophenyl)-1,2-oxazole-4-carboxylate	440.018	7.76405
7.82_150.0004m/z	HMDB0247072	6-Hydroxybenzothiazole	150	7.81547
7.85_612.2899m/z	HMDB0288872	PC(2:0/20:5(7Z,9Z,11E,13E,17Z)-3OH(5,6,15))	612.29	7.84982
7.85_781.2077n	CSID35151	WK1961200	780.2	7.84982
7.87_641.1289m/z	HMDB0037850	Myricetin 3,3'-digalactoside	641.129	7.86695
7.88_1193.5252m/z	HMDB0302088	Theasaponin G1	1193.53	7.8841
7.95_573.6712m/z	PAMDB001051	UDP-N-Acetylmuramoyl-L-alanyl-D-glutamyl-L-lysyl-D-alanyl-D-alanine	573.671	7.95267
7.97_373.0823m/z	HMDB0252245	Roxadustat	373.082	7.9698
7.99_1023.5523m/z	HMDB0009954	PIP(18:0/20:3(5Z,8Z,11Z))	1023.55	7.98695
8.05_819.4270m/z	CSID4445283	(4E,6E,8E)-13-[(4E,6E,8E,12E,14E,16E,19Z)-10,18-Dihydroxy-12,16,19-trimethyl-11,22-dioxooxacyclodocosa-4,6,8,12,14,16,19-heptaen-2-yl]-3,12-dihydroxy-11-methyl-10-oxo-4,6,8-tetradecatrien-2-yl 6-deoxy_x000D_ -2,4-di-O-methyl-beta-D-galactopyranoside	819.427	8.04987
8.05_857.3758m/z	HMDB0247858	Thymulin	857.376	8.04987
8.08_323.0094m/z	HMDB0060397	5-Fluorouridine monophosphate	323.009	8.08415
8.08_576.9742m/z	HMDB0248266	1-(2,4-Dichlorophenyl)-5-(4-iodophenyl)-4-methyl-N-4-morpholinyl-1H-pyrazole-3-carboxamide	576.974	8.08415
8.22_532.1088m/z	HMDB0304224	6-(alpha-D-glucosaminyl)-1-phosphatidyl-1D-myo-inositol	532.109	8.22128
8.29_1109.2758m/z	HMDB0029266	Kaempferol 3-O-feruloyl-caffeoyl-sophoroside 7-O-glucoside	1109.28	8.2899
8.29_303.0980m/z	HMDB0038665	Indole-3-acetylglutamic acid	303.098	8.2899
8.29_319.0646m/z	HMDB0255397	2,3,4,5-Tetrahydroxy-6-(1,2,3,4-tetrahydroxybutyl)oxane-2-carbaldehyde	319.065	8.2899
8.29_335.0360m/z	PAMDB000947	5-Amino-6-(5'-phosphoribosylamino)uracil	335.036	8.2899
8.29_365.0741m/z	HMDB0252781	Glucose lactate ketone	365.074	8.2899
8.29_381.0343m/z	HMDB0247515	4-Hydroxy-3-(2'-hydroxy-[1,1'-biphenyl]-4-yl)-6-oxo-6,7-dihydrothieno[2,3-b]pyridine-5-carbonitrile	381.034	8.2899
8.29_427.0706m/z	HMDB0258154	[4-[4-(4-Hydroxyphenyl)hex-3-en-3-yl]phenyl] phosphono hydrogen phosphate	427.071	8.2899
8.29_565.2159m/z	HMDB0254736	Mimic A	565.216	8.2899
8.29_629.1677m/z	HMDB0039313	4-(4-Hydroxyphenyl)-2-butanone O-[2-galloyl-6-cinnamoylglucoside]	629.168	8.2899
8.29_649.1916m/z	HMDB0034682	cis-Ferulic acid [arabinosyl-(1->3)-[glucosyl-(1->6)]-glucosyl] ester	649.192	8.2899
8.29_711.2114m/z	HMDB0041149	Glucoliquiritin apioside	711.211	8.2899
8.32_579.0072m/z	HMDB0260130	(2S,3S,4S,5R)-6-[2-(3,4-Dihydroxyphenyl)-7-hydroxy-4-oxo-3-sulfooxychromen-5-yl]oxy-3,4,5-trihydroxyoxane-2-carboxylic acid	579.007	8.32418
8.34_338.1548m/z	HMDB0015147	Cinacalcet	338.155	8.34133
8.38_887.4658m/z	HMDB0270035	PG(PGE2/20:4(8Z,11Z,14Z,17Z))	887.466	8.37562
8.68_607.3471m/z	HMDB0262690	PA(20:4(6E,8Z,11Z,14Z)+=O(5)/10:0)	607.347	8.68422
8.74_379.0962m/z	PAMDB001688	S-Adenosyl-4-methylthio-2-oxobutanoate	379.096	8.73568
8.92_455.0130m/z	HMDB0034859	Halosulfuron-methyl	455.013	8.92428
8.99_1091.5319m/z	HMDB0280359	PIP(22:3(10Z,13Z,16Z)/22:6(5Z,7Z,10Z,13Z,16Z,19Z)-OH(4))	1091.53	8.99285
9.14_1041.2777m/z	HMDB0036256	Gladiatoside B3	1041.28	9.14148
9.14_189.0925m/z	HMDB0030150	Jasmine ketolactone	189.092	9.14148
9.14_210.1243n	HMDB0032797	Jasmonic acid	191.106	9.14148
9.14_236.1034n	HMDB0060564	Carboxy-ibuprofen	257.078	9.14148
9.14_241.1067m/z	HMDB0254081	Lidamidine	241.107	9.14148
9.14_263.1407m/z	HMDB0029008	Phenylalanylvaline	263.141	9.14148
9.14_292.0513n	HMDB0258971	THIAMIPRINE	291.044	9.14148
9.14_293.0714m/z	HMDB0247080	6-Hydroxymethylsulfadimidine	293.071	9.14148
9.14_309.0231m/z	HMDB0254316	malotilate	309.023	9.14148
9.14_319.0483m/z	PAMDB000407	AICAR	319.048	9.14148
9.14_322.0467n	HMDB0033559	7,7'-Dihydroxy-6,8'-bicoumarin	343.021	9.14148
9.14_335.0269m/z	PAMDB000332	5'-Phosphoribosyl-N-formylglycineamide	335.027	9.14148
9.14_345.0207m/z	PAMDB000419	Xanthylic acid	345.021	9.14148
9.14_380.0223m/z	HMDB0253710	Isoxaflutole	380.022	9.14148
9.14_387.0373m/z	HMDB0041174	1-O-p-Coumaroyl-(b-D-glucose 6-O-sulfate)	387.037	9.14148
9.14_392.9970m/z	PAMDB000509	DIDP	392.997	9.14148
9.14_412.9765m/z	HMDB0246817	5-Iodotubercidin	412.976	9.14148
9.14_452.0057n	HMDB0302901	Flavogallol	472.98	9.14148
9.14_458.0266n	HMDB0033392	C.I. Acid Red 13	439.009	9.14148
9.14_474.9734m/z	PAMDB001355	Dihydromonapterin-triphosphate	474.973	9.14148
9.14_509.1491m/z	HMDB0002094	3-Fucosyllactose	509.149	9.14148
9.14_519.1937m/z	HMDB0259340	Tyr-Gly-Gly-Phe-Gly-NH2	519.194	9.14148
9.14_593.1045m/z	HMDB0014574	Cefpiramide	593.105	9.14148
9.14_661.0993m/z	HMDB0060872	Sorafenib beta-D-Glucuronide	661.099	9.14148
9.14_723.0632m/z	HMDB0059628	Adenylyl-molybdopterin	723.063	9.14148
9.14_784.2132n	HMDB0301699	Kaempferol 3-O-(2''-rhamnosyl-6''-acetyl-galactoside) 7-O-rhamnoside	783.206	9.14148
9.14_867.1630m/z	HMDB0301556	4-amino-3-hydroxybutanoyl-CoA	867.163	9.14148
9.14_935.1498m/z	HMDB0040453	Theaflavonin	935.15	9.14148
9.16_275.0599m/z	HMDB0247080	6-Hydroxymethylsulfadimidine	275.06	9.15863
9.16_340.0220m/z	HMDB0253710	Isoxaflutole	340.022	9.15863
9.16_343.0652n	HMDB0060545	O-Desmethylindomethacin	364.04	9.15863
9.16_495.1699m/z	HMDB0248860	Baohuoside I	495.17	9.15863
9.16_501.1907m/z	HMDB0260240	1-[(4-Amino-3-methylphenyl)methyl]-5-(2,2-diphenylacetyl)-6,7-dihydro-4H-imidazo[4,5-c]pyridine-6-carboxylic acid	501.191	9.15863
9.16_536.1174n	HMDB0031656	Jaceidin 4'-glucuronide	535.11	9.15863
9.16_579.1352m/z	HMDB0030721	Isocarlinoside	579.135	9.15863
9.16_769.2255m/z	PAMDB001652	Maltopentaose	769.226	9.15863
9.16_775.2474m/z	HMDB0060403	5,6,7,8-Tetrahydromethanopterin	775.247	9.15863
9.16_957.0981m/z	HMDB0040628	3'-(2'',3''-Digalloyl-4'',6''-hexahydroxydiphenoylglucosyl)-phloroacetophenone	957.098	9.15863
9.18_1067.1730m/z	HMDB0301625	(2S)-2-amino-4-{[(1R)-1-[(carboxymethyl)carbamoyl]-2-[(hydroxymethyl)sulfanyl]ethyl]carbamoyl}butanoyl-CoA	1067.17	9.17577
9.18_1107.3297m/z	HMDB0006563	Hexaglutamyl folate	1107.33	9.17577
9.18_177.1284m/z	HMDB0035157	Geranyl acetate	177.128	9.17577
9.18_221.1188m/z	HMDB0245879	3-Hexylsalicylic acid	221.119	9.17577
9.18_289.1054m/z	PAMDB000836	N-Succinyl-L,L-2,6-diaminopimelate	289.105	9.17577
9.18_305.0744m/z	HMDB0249927	6-Methoxy-2-[(4-methylphenyl)methylsulfanyl]-1H-benzimidazole	305.074	9.17577
9.18_331.0518m/z	HMDB0256891	4-(2,6-Dioxo-1-propyl-3,7-dihydropurin-8-yl)benzenesulfonic acid	331.052	9.17577
9.18_341.0481m/z	HMDB0244740	5-Amino-2-(4-amino-3-fluorophenyl)-6,8-difluoro-7-methyl-4H-1-benzopyran-4-one	341.048	9.17577
9.18_350.0473m/z	HMDB0240542	N-(2-Hydroxyphenyl)acetamide glucuronide	350.047	9.17577
9.18_352.0816n	HMDB0029383	Chlorogenoquinone	351.074	9.17577
9.18_357.0906m/z	PAMDB000379	Pantetheine 4'-phosphate	357.091	9.17577
9.18_366.0425m/z	HMDB0250069	3-(4-Methylsulfonylphenyl)-4-phenyl-5-trifluoromethylisoxazole	366.042	9.17577
9.18_377.0371m/z	HMDB0247092	6-Methylthiopurine ribonucleoside	377.037	9.17577
9.18_408.0542m/z	HMDB0252363	Fluorescein 5-maleimide	408.054	9.17577
9.18_419.0642m/z	HMDB0142405	Urolithin C 3-glucuronide	419.064	9.17577
9.18_435.0296m/z	HMDB0258803	Temocillin	435.03	9.17577
9.18_465.2297m/z	HMDB0257533	BioMed 101	465.23	9.17577
9.18_506.9963m/z	HMDB0257857	(6'-Acetyloxy-3a,4-dichloro-3-oxospiro[4H-2-benzofuran-1,9'-xanthene]-3'-yl) acetate	506.996	9.17577
9.18_527.1970m/z	HMDB0254950	Murametide	527.197	9.17577
9.18_542.1652m/z	HMDB0014588	Epirubicin	542.165	9.17577
9.18_555.0068m/z	HMDB0304529	UDP-alpha-D-xylose	555.007	9.17577
9.18_595.1857m/z	PAMDB002051	Tetrahydrofolyl-[Glu](2)	595.186	9.17577
9.18_673.1301m/z	HMDB0013647	Adenosine thiamine diphosphate	673.13	9.17577
9.18_725.1417m/z	HMDB0030574	Occidentoside	725.142	9.17577
9.18_801.2519m/z	HMDB0254325	MANNICH BASES	801.252	9.17577
9.18_917.0760m/z	HMDB0030632	Casuarinin	917.076	9.17577
9.18_931.2103m/z	HMDB0301872	Quercetin 3-(6''''-caffeylsophorotrioside)	931.21	9.17577
9.18_963.2366m/z	HMDB0031585	Patuletin 3-(2''-apiosyl-[2'''-feruloylgentiobioside])	963.237	9.17577
9.19_485.0332m/z	HMDB0303667	4-Hydroxyglucobrassicin	485.033	9.19292
9.19_509.0096m/z	HMDB0252332	Flufenoxuron	509.01	9.19292
9.19_671.1929m/z	HMDB0034281	Egonol gentiobioside	671.193	9.19292
9.19_685.1331m/z	HMDB0032793	ent-Epiafzelechin(2a->7,4a->8)epiafzelechin 3-(4-hydroxybenzoic acid)	685.133	9.19292
9.19_739.1901m/z	HMDB0304454	pelargonidin-3,5-diglucoside-5-O-p-coumaroylglucoside	739.19	9.19292
9.21_287.1386m/z	PAMDB001692	Tetradecanoyl-phosphate (n-C14:0)	287.139	9.21005
9.21_365.1162m/z	HMDB0029830	N-Caffeoyltryptophan	365.116	9.21005
9.21_423.0492m/z	HMDB0302635	Psoberan	423.049	9.21005
9.21_588.0593m/z	PAMDB000120	Uridine diphosphate-N-acetylglucosamine	588.059	9.21005
9.21_595.0048m/z	HMDB0037752	Gossypetin 8-glucuronide 3-sulfate	595.005	9.21005
9.23_243.9952m/z	HMDB0303046	FR	243.995	9.2272
9.23_417.0422m/z	HMDB0034590	Shoyuflavone C	417.042	9.2272
9.23_522.0078n	HMDB0252977	Phosphoaminophosphonic acid-guanylate ester	502.99	9.2272
9.23_563.0621m/z	PAMDB000339	dTDP-D-Glucose	563.062	9.2272
9.23_579.0252m/z	PAMDB000646	Uridine diphosphate glucuronic acid	579.025	9.2272
9.33_1050.5308m/z	PAMDB000734	CDP-DG(18:1(11Z)/22:6(4Z,7Z,10Z,13Z,16Z,19Z))	1050.53	9.33005
9.36_1036.5423m/z	HMDB0115957	CDP-DG(18:0/22:5(4Z,7Z,10Z,13Z,16Z))	1036.54	9.36438
9.40_579.0302m/z	HMDB0000935	Uridine diphosphate glucuronic acid	579.03	9.39867
9.48_463.0502m/z	HMDB0301703	Ellagic acid glucoside	463.05	9.48437
9.48_531.0379m/z	HMDB0012305	UDP-L-rhamnose	531.038	9.48437
9.52_180.9868m/z	HMDB0246069	3,5-Dinitrocatechol	180.987	9.51867
9.54_370.1198n	HMDB0245794	3-[3-Fluoro-4-[6-(2-methyl-2H-tetrazol-5-YL)-3-pyridinyl]phenyl]-5-(hydroxymethyl)-2-oxazolidinone	351.102	9.5358
9.71_269.0443m/z	HMDB0247644	3-(3-(Pyridin-3-yl)-1,2,4-oxadiazol-5-yl)benzonitrile	269.044	9.70727
9.71_366.1233n	HMDB0029830	N-Caffeoyltryptophan	365.116	9.70727
9.71_433.1038m/z	HMDB0242156	(2S,3S,4S,5R)-6-(Benzo[b][1]benzazepine-11-carbonylamino)-3,4,5-trihydroxyoxane-2-carboxylic acid	433.104	9.70727
9.71_579.0280m/z	PAMDB000646	Uridine diphosphate glucuronic acid	579.028	9.70727
9.79_1077.3884m/z	HMDB0259065	Tiacumicin C	1077.39	9.793
9.79_178.1355n	HMDB0031568	4-Methyl-1-phenyl-2-pentanol	177.128	9.793
9.79_221.1188m/z	HMDB0060565	1-Hydroxyibuprofen	221.119	9.793
9.79_289.1051m/z	PAMDB000836	N-Succinyl-L,L-2,6-diaminopimelate	289.105	9.793
9.79_321.0446m/z	HMDB0304742	Thujan-3-ol	321.045	9.793
9.79_331.0560m/z	HMDB0247697	2-[(4-Oxo-3-phenyl-4H-chromen-7-YL)oxy]propanoic acid	331.056	9.793
9.79_335.0996m/z	HMDB0258148	N-[(4-Amino-2-methylpyrimidin-5-yl)methyl]-N-[5-hydroxy-3-(prop-2-enyldisulfanyl)pent-2-en-2-yl]formamide	335.1	9.793
9.79_341.0494m/z	HMDB0244740	5-Amino-2-(4-amino-3-fluorophenyl)-6,8-difluoro-7-methyl-4H-1-benzopyran-4-one	341.049	9.793
9.79_350.0472m/z	HMDB0240542	N-(2-Hydroxyphenyl)acetamide glucuronide	350.047	9.793
9.79_352.0818n	HMDB0029383	Chlorogenoquinone	351.075	9.793
9.79_356.0735m/z	HMDB0304073	2-hydroxylamino-4,6-dinitrotoluene-O-glucoside	356.073	9.793
9.79_364.0531m/z	HMDB0246266	3h-Felodipine	364.053	9.793
9.79_367.0501m/z	HMDB0029177	3'-O-Methyl-(-)-epicatechin-7-O-sulphate	367.05	9.793
9.79_395.1046m/z	HMDB0014745	Nafcillin	395.105	9.793
9.79_405.1179m/z	HMDB0244577	13alpha(21)-Epoxyeurycomanone	405.118	9.793
9.79_408.0553m/z	HMDB0252363	Fluorescein 5-maleimide	408.055	9.793
9.79_409.0534m/z	HMDB0040609	Theaflavic acid	409.053	9.793
9.79_412.0485m/z	HMDB0244489	4-(2-Hydroxy-3-(tert-butylamino)propoxy)-3-iodo-1H-indole-2-carbonitrile	412.048	9.793
9.79_419.0632m/z	HMDB0253827	5-((2,4-Dioxo-5-thiazolidinyl)methyl)-2-methoxy-N-((4-(trifluoromethyl)phenyl)methyl)benzamide	419.063	9.793
9.79_435.0353m/z	HMDB0257108	Rangbatti	435.035	9.793
9.79_444.0829n	HMDB0256189	2-Aminoethyl 2-[[2-[4-(4-chlorophenoxy)phenoxy]acetyl]amino]ethyl hydrogen phosphate	465.058	9.793
9.79_461.0182m/z	HMDB0258264	5-[4-Phenyl-5-(trifluoromethyl)-2-thienyl]-3-[3-(trifluoromethyl)phenyl]-1,2,4-oxadiazole	461.018	9.793
9.79_465.2288m/z	HMDB0001054	Dolichyl b-D-glucosyl phosphate	465.229	9.793
9.79_485.0302m/z	HMDB0301786	5-Hydroxyglucobrassicin	485.03	9.793
9.79_506.0672n	HMDB0251398	Dimethylellagic acid glucuronide	487.049	9.793
9.79_527.1962m/z	HMDB0254950	Murametide	527.196	9.793
9.79_530.2373n	HMDB0248641	(8Z)-8-[2-Methyl-5-[2-oxo-2-(4-phenylpiperazin-1-yl)ethoxy]-1H-pyrazol-3-ylidene]-1,3-di(prop-2-enyl)purine-2,6-dione	551.212	9.793
9.79_531.1954m/z	HMDB0252565	3-[3-[4-[5-(2-Carboxyethyl)-2-hydroxyphenyl]-1,4-bis(carboxymethylamino)butyl]-4-hydroxyphenyl]propanoic acid	531.195	9.793
9.79_539.0196m/z	HMDB0260130	(2S,3S,4S,5R)-6-[2-(3,4-Dihydroxyphenyl)-7-hydroxy-4-oxo-3-sulfooxychromen-5-yl]oxy-3,4,5-trihydroxyoxane-2-carboxylic acid	539.02	9.793
9.79_543.1731m/z	HMDB0256747	Prednisolone metasulfobenzoate	543.173	9.793
9.79_555.0133m/z	HMDB0037752	Gossypetin 8-glucuronide 3-sulfate	555.013	9.793
9.79_595.1860m/z	PAMDB002051	Tetrahydrofolyl-[Glu](2)	595.186	9.793
9.79_650.0013m/z	HMDB0248386	Anazolene	650.001	9.793
9.79_662.1596n	HMDB0040537	Kaempferol 3-(2'',3''-diacetyl-4''-p-coumaroylrhamnoside)	661.152	9.793
9.79_674.1391n	HMDB0013647	Adenosine thiamine diphosphate	673.132	9.793
9.79_703.3224m/z	HMDB0250976	Delartine	703.322	9.793
9.79_725.1439m/z	HMDB0030574	Occidentoside	725.144	9.793
9.79_757.0821m/z	HMDB0252790	Promin	757.082	9.793
9.79_771.3098m/z	HMDB0240287	Cellulose propionate	771.31	9.793
9.79_901.2665m/z	HMDB0032833	Cassiaside B2	901.267	9.793
9.79_917.0737m/z	HMDB0030632	Casuarinin	917.074	9.793
9.79_963.2364m/z	HMDB0031585	Patuletin 3-(2''-apiosyl-[2'''-feruloylgentiobioside])	963.236	9.793

## Sheet: Table S3
Significant Dysregulated Endogenous Intracellular Metabolites of P. aeruginosa Treated with MDA-MB -231 Cells Secretions. (Cut-off: correction p-value ≤ 0.05).
Compound	Compound ID	Compound name	Mass	Retention time	p value
0.64_341.8473m/z	HMDB0279494	PIP(20:0/20:3(8Z,11Z,14Z)-2OH(5,6))	341.847	0.636717	0.00420245
0.64_538.7706m/z	HMDB0291064	CDP-DG(PGE1/18:0)	538.771	0.636717	0.00368543
0.67_261.0395m/z	PAMDB000996	Galactitol 1-phosphate	261.04	0.671	0.0328385
0.72_335.0434m/z	PAMDB000324	Geranyl-PP	335.043	0.722483	0.00143334
0.72_861.3557m/z	HMDB0274855	PGP(i-12:0/20:5(7Z,9Z,11E,13E,17Z)-3OH(5,6,15))	861.356	0.722483	0.00527734
0.74_316.9462m/z	PAMDB001921	Deoxycytidine 5'-phosphate	316.946	0.739633	0.0383829
0.77_472.8248m/z	HMDB0288767	PC(22:6(5Z,8E,10Z,13Z,15E,19Z)-2OH(7S, 17S)/24:1(15Z))	472.825	0.773917	<0.0005
0.81_154.0605m/z	PAMDB000074	L-Histidine	154.06	0.8082	0.00507847
0.81_394.7498m/z	HMDB0285765	PC(22:6(5Z,7Z,10Z,13Z,16Z,19Z)-OH(4)/14:1(9Z))	394.75	0.8082	<0.0005
0.81_956.6020m/z	HMDB0283680	PS(22:6(5Z,7Z,10Z,13Z,16Z,19Z)-OH(4)/24:0)	956.602	0.8082	0.0329906
0.83_494.7217m/z	HMDB0292813	CDP-DG(a-13:0/20:4(8Z,11Z,14Z,17Z)-2OH(5S,6R))	494.722	0.825333	0.00271721
0.83_502.6342m/z	PAMDB001052	UDP-N-Acetylmuramoyl-L-alanyl-gamma-D-glutamyl-L-lysine	502.634	0.825333	0.00401491
0.83_673.0459m/z	PAMDB001689	Selenodiglutathione	673.046	0.825333	0.0225691
0.84_147.0509n	CSID184	O-Acetyl-DL-serine	146.044	0.842483	0.000147862
0.84_214.0479m/z	PAMDB000042	Glycerylphosphorylethanolamine	214.048	0.842483	<0.0005
0.84_242.0786m/z	PAMDB000998	gamma-Glutamyl-beta-cyanoalanine	242.079	0.842483	0.000156186
0.84_435.0470m/z	HMDB0060316	(7R)-7-(5-Carboxy-5-oxopentanoyl)aminocephalosporinate	435.047	0.842483	0.0222253
0.86_180.0614n	PAMDB000492	alpha-D-Glucose	179.054	0.859617	0.00178356
0.86_245.0418m/z	HMDB0240316	Glycerophosphoglycerol	245.042	0.859617	0.0040207
0.86_260.0284n	PAMDB000547	beta-D-Fructose 6-phosphate	259.021	0.859617	0.000751571
0.86_300.8649m/z	HMDB0284614	PE(24:1(15Z)/22:6(5Z,8E,10Z,13Z,15E,19Z)-2OH(7S, 17S))	300.865	0.859617	0.030957
0.86_323.0505n	PAMDB000035	Cytidine monophosphate	322.043	0.859617	0.000339224
0.86_384.1964m/z	HMDB0116530	PGP(i-12:0/18:2(9Z,11Z))	384.196	0.859617	0.0154022
0.86_567.1935m/z	HMDB0266555	PA(2:0/20:5(7Z,9Z,11E,13E,17Z)-3OH(5,6,15))	567.193	0.859617	<0.0005
0.86_625.1507m/z	HMDB0012947	Ferrocytochrome	625.151	0.859617	<0.0005
0.88_196.0703m/z	PAMDB000198	Citrulline	196.07	0.876767	<0.0005
0.88_283.0697m/z	PAMDB000125	Xanthosine	283.07	0.876767	0.00424333
0.88_613.2747m/z	HMDB0292357	CDP-DG(22:3(10Z,13Z,16Z)/LTE4)	613.275	0.876767	0.0215307
0.88_938.7610m/z	HMDB0114659	PE-NMe2(24:1(15Z)/24:1(15Z))	938.761	0.876767	0.00094088
0.89_1024.4302m/z	HMDB0293499	CDP-DG(PGJ2/i-14:0)	1024.43	0.8939	0.0120992
0.89_231.0982m/z	PAMDB000295	N2-Succinyl-L-ornithine	231.098	0.8939	0.0182842
0.89_323.0282m/z	PAMDB000118	Uridine 5'-monophosphate	323.028	0.8939	0.00100982
0.89_330.0622m/z	PAMDB000199	Deoxyadenosine monophosphate	330.062	0.8939	<0.0005
0.89_346.0547m/z	PAMDB000014	Adenosine monophosphate	346.055	0.8939	0.000382825
0.89_458.2060m/z	HMDB0273193	PGP(18:3(9Z,12Z,15Z)/20:5(7Z,9Z,11E,13E,17Z)-3OH(5,6,15))	458.206	0.8939	<0.0005
0.89_484.2167m/z	HMDB0010032	PIP2(16:0/16:0)	484.217	0.8939	<0.0005
0.89_524.2488m/z	HMDB0010045	PIP2(16:0/22:2(13Z,16Z))	524.249	0.8939	<0.0005
0.89_567.2508m/z	HMDB0293709	CDP-DG(LTE4/i-16:0)	567.251	0.8939	<0.0005
0.89_639.3215m/z	HMDB0266629	PA(8:0/20:3(8Z,11Z,14Z)-2OH(5,6))	639.321	0.8939	<0.0005
0.89_662.1063m/z	CSID10239197	NADH(2-)	662.106	0.8939	0.000339224
0.91_368.8552m/z	HMDB0294185	CDP-DG(i-20:0/PGF1alpha)	368.855	0.91105	0.00295392
0.91_536.7864m/z	HMDB0294347	CDP-DG(i-22:0/18:2(10E,12Z)+=O(9))	536.786	0.91105	0.0102569
0.93_878.6538m/z	HMDB0009725	PE(24:0/20:1(11Z))	878.654	0.928267	<0.0005
0.95_272.8416m/z	HMDB0281373	PS(18:1(12Z)-2OH(9,10)/18:0)	272.842	0.9454	0.00272409
1.09_286.8120m/z	HMDB0270564	PG(a-13:0/LTE4)	286.812	1.09398	0.00250164
1.09_362.0504m/z	HMDB0059639	Cyclic pyranopterin monophosphate	362.05	1.09398	0.00143419
1.13_156.0289m/z	PAMDB000010	Adenine	156.029	1.12832	0.00143334
1.13_174.0387m/z	HMDB0248106	Alanine pyruvate	174.039	1.12832	0.000979969
1.13_424.0672m/z	HMDB0006806	Propinol adenylate	424.067	1.12832	0.0149098
1.13_633.1242m/z	PAMDB001629	Glutathione disulfide	633.124	1.12832	0.0235129
1.15_243.0611m/z	PAMDB000124	Uridine	243.061	1.14547	0.0022387
1.15_484.2185m/z	HMDB0274128	PGP(22:5(7Z,10Z,13Z,16Z,19Z)/20:5(7Z,9Z,11E,13E,17Z)-3OH(5,6,15))	484.219	1.14547	<0.0005
1.30_612.1511n	CSID58835	Glutathione	611.144	1.29975	0.00547397
1.32_191.0183m/z	PAMDB000034	Citric acid	191.018	1.31688	<0.0005
1.42_259.0211m/z	PAMDB000506	beta-D-Glucose 6-phosphate	259.021	1.4198	0.000170708
1.42_281.0046m/z	HMDB0000645	Galactose 1-phosphate	281.005	1.4198	0.0003481
1.45_274.8321m/z	HMDB0284361	PE(20:4(5Z,7E,11Z,14Z)-OH(9)/22:6(4Z,7Z,10Z,13Z,16Z,19Z))	274.832	1.45408	0.00919846
1.49_188.0548m/z	PAMDB001824	N-Acetylglutamic acid	188.055	1.48837	0.00987469
1.54_307.0345m/z	PAMDB000422	Glycineamideribotide	307.035	1.5398	0.00117793
1.59_639.3228m/z	HMDB0266655	PA(8:0/22:6(5Z,8E,10Z,13Z,15E,19Z)-2OH(7S, 17S))	639.323	1.59128	<0.0005
1.66_333.0561m/z	PAMDB001754	Sn-Glycero-3-phospho-1-inositol	333.056	1.65985	0.0158292
1.69_323.0285m/z	HMDB0011641	Uridine 2'-phosphate	323.028	1.69413	0.00105112
1.71_375.1341m/z	PAMDB000103	Riboflavin	375.134	1.71127	<0.0005
1.73_250.0153m/z	PAMDB000672	N-Acetyl-L-glutamyl 5-phosphate	250.015	1.72842	0.00432374
1.75_155.0814m/z	PAMDB000493	N-Acetylornithine	155.081	1.74555	0.00357164
1.85_282.0828m/z	PAMDB000052	Glycerol	282.083	1.84847	0.0489854
11.80_546.2769m/z	HMDB0061698	1-Stearoylglycerophosphoserine	546.277	11.8046	0.0161347
12.16_220.1465m/z	PAMDB001617	Dodecanoate (N-C12:0)	220.147	12.1589	0.00637383
12.23_482.1863m/z	PAMDB001647	L-Alanine-D-glutamate-meso-2,6-diaminoheptanedioate-D-alanine	482.186	12.2275	0.00323778
12.24_282.0355m/z	PAMDB000238	N-Acetyl-D-Glucosamine 6-Phosphate	282.036	12.2446	0.0422311
12.45_464.3047m/z	HMDB0000138	Glycocholic acid	464.305	12.4504	0.0134371
12.74_278.9883m/z	PAMDB000264	6-Phosphonoglucono-D-lactone	278.988	12.7418	<0.0005
12.74_344.9796m/z	PAMDB000236	Fructose 1,6-bisphosphate	344.98	12.7418	0.00625592
12.78_488.2666m/z	PAMDB100004	FR901464	488.267	12.776	0.00269099
12.84_467.2677m/z	HMDB0296910	DG(PGD2/0:0/2:0)	467.268	12.8446	0.041652
12.96_684.0878m/z	HMDB0000902	NAD	684.088	12.9646	<0.0005
12.98_315.2516m/z	HMDB0011532	MG(0:0/15:0/0:0)	315.252	12.9818	0.0135933
13.71_333.1463m/z	PAMDB001536	1-Dodecanoyl-sn-glycerol 3-phosphate	333.146	13.7133	0.0352474
13.87_951.4569m/z	HMDB0278488	PIP(20:4(6E,8Z,11Z,13E)-2OH(5S,15S)/16:0)	951.457	13.8676	<0.0005
14.00_835.0329m/z	PAMDB000300	Diadenosine tetraphosphate	835.033	13.9991	0.0168145
14.60_287.2234m/z	HMDB0072841	MG(a-13:0/0:0/0:0)[rac]	287.223	14.5991	0.0107184
14.67_697.3686m/z	HMDB0262894	PA(13:0/5-iso PGF2VI)	697.369	14.6676	0.00129299
14.79_753.0985m/z	HMDB0013646	Adenosine thiamine triphosphate	753.099	14.7876	0.042793
14.89_381.1211m/z	PAMDB000210	Farnesyl pyrophosphate	381.121	14.8905	0.00586095
15.00_651.3649m/z	HMDB0262799	PA(18:2(9Z,11E)+=O(13)/12:0)	651.365	15.0048	<0.0005
15.06_1002.4104m/z	HMDB0292783	CDP-DG(a-13:0/5-iso PGF2VI)	1002.41	15.0562	<0.0005
15.66_449.1887m/z	HMDB0252702	Geranylgeraniol diphosphate	449.189	15.6563	0.0084092
15.84_699.3853m/z	HMDB0262920	PA(13:0/20:5(7Z,9Z,11E,13E,17Z)-3OH(5,6,15))	699.385	15.8449	0.0144828
15.86_717.4711m/z	PAMDB000795	PG(16:1(9Z)/16:1(9Z))	717.471	15.8621	<0.0005
15.93_1006.5590m/z	PAMDB000719	CDP-DG(18:0/18:1(11Z))	1006.56	15.9306	0.0192523
15.93_1112.5669m/z	HMDB0294133	CDP-DG(20:3(8Z,11Z,14Z)-2OH(5,6)/i-20:0)	1112.57	15.9306	<0.0005
15.93_956.5936n	HMDB0277789	PI(22:2(13Z,16Z)/20:3(6,8,11)-OH(5))	937.576	15.9306	0.0421274
15.93_995.5547m/z	HMDB0277865	PI(20:5(7Z,9Z,11E,13E,17Z)-3OH(5,6,15)/22:3(10Z,13Z,16Z))	995.555	15.9306	0.0280582
15.99_853.5414m/z	HMDB0116529	PGP(a-13:0/i-24:0)	853.541	15.9935	<0.0005
16.04_679.3976m/z	HMDB0267397	PA(i-12:0/22:6(4Z,7Z,10Z,13E,15E,19Z)-OH(17))	679.398	16.045	0.0386457
16.06_421.2212m/z	HMDB0260485	MG(5-iso PGF2VI/0:0/0:0)	421.221	16.0621	0.0038675
16.51_634.2340m/z	HMDB0240270	Ferrioxamine B	634.234	16.5079	0.0288091
16.54_727.4457m/z	PAMDB002029	PG(14:0/17:0cycw7c)	727.446	16.5421	0.0275632
16.63_655.4221m/z	HMDB0298866	DG(20:5(7Z,9Z,11E,13E,17Z)-3OH(5,6,15)/i-14:0/0:0)	655.422	16.6278	0.0134722
16.63_701.4301m/z	HMDB0116657	PG(i-12:0/a-17:0)	701.43	16.6278	0.0186631
16.63_723.3925m/z	HMDB0262875	PA(PGE2/13:0)	723.393	16.6278	<0.0005
16.65_901.4484m/z	HMDB0274407	PGP(a-15:0/TXB2)	901.448	16.645	<0.0005
16.65_954.5240n	HMDB0273320	PGP(PGE1/20:1(11Z))	935.506	16.645	<0.0005
17.12_657.2178m/z	PAMDB001368	Heme D	657.218	17.1194	<0.0005
17.15_455.3186m/z	PAMDB001971	Ubiquinol-4	455.319	17.1537	<0.0005
17.38_691.1968m/z	HMDB0036353	Glycerol trisinapate	691.197	17.3766	<0.0005
17.48_653.3048m/z	HMDB0266627	PA(8:0/20:4(7E,9E,11Z,13E)-3OH(5S,6R,15S))	653.305	17.4794	<0.0005
19.01_935.6041m/z	HMDB0272228	PG(20:4(6Z,8E,10E,14Z)-2OH(5S,12R)/i-24:0)	935.604	19.011	<0.0005
2.08_321.0491m/z	PAMDB000303	5-Thymidylic acid	321.049	2.08282	0.000382825
2.08_362.8429m/z	HMDB0294011	CDP-DG(PGE2/i-19:0)	362.843	2.08282	0.00738939
2.10_316.8275m/z	HMDB0116233	CDP-DG(i-16:0/i-16:0)	316.827	2.09995	0.00279464
2.31_253.0824m/z	PAMDB000824	4-(Glutamylamino) butanoate	253.082	2.3057	0.0384178
2.46_331.0461m/z	PAMDB000681	DIMP	331.046	2.46003	0.0003481
2.63_511.2940m/z	HMDB0274706	PGP(PGE2/a-25:0)	511.294	2.63145	0.016877
2.67_362.0485m/z	PAMDB000369	Guanosine monophosphate	362.048	2.66577	0.0188033
2.67_471.2192m/z	HMDB0266571	PA(2:0/18:3(10,12,15)-OH(9))	471.219	2.66577	0.0421058
2.70_352.0644m/z	PAMDB000907	2,5-Diamino-6-(5'-phosphoribosylamino)-4-pyrimidineone	352.064	2.70005	0.0269369
2.72_164.0697m/z	PAMDB000061	L-Phenylalanine	164.07	2.7172	0.00779301
2.72_994.4542m/z	HMDB0290913	CDP-DG(16:1(9Z)/20:4(6E,8Z,11Z,14Z)+=O(5))	994.454	2.7172	<0.0005
2.80_366.0893m/z	HMDB0242130	3-(3-Amino-3-carboxypropyl)uridine	366.089	2.80292	0.0120821
2.97_558.0656m/z	PAMDB000630	Phosphoribosyl-AMP	558.066	2.97438	0.000771997
3.01_340.9873m/z	HMDB0252493	fructose-6-phosphate pyruvate	340.987	3.00867	<0.0005
3.04_741.3886m/z	HMDB0262888	PA(13:0/TXB2)	741.389	3.03725	0.042793
3.07_187.1070m/z	PAMDB100015	N-isopropyl-L-glutamine zwitterion	187.107	3.07158	0.0219188
3.16_389.1637m/z	PAMDB001376	L-Ala-D-Glu-meso-A2pm	389.164	3.1573	<0.0005
3.24_277.1196m/z	PAMDB000805	N1-(alpha-D-ribosyl)-5,6-dimethyl-benzimidazole	277.12	3.24302	0.0128682
3.24_890.4037m/z	PAMDB003716	CDP-DG(10:0/16:0)	890.404	3.24302	0.0234354
3.31_1092.5008m/z	HMDB0293015	CDP-DG(a-17:0/22:6(5Z,8E,10Z,13Z,15E,19Z)-2OH(7S, 17S))	1092.5	3.31165	0.0186486
3.31_219.1087n	PAMDB000085	Pantothenic acid	218.101	3.31165	0.0115826
3.31_432.0134m/z	PAMDB001728	dADP	432.013	3.31165	0.0131267
3.31_444.2092m/z	PAMDB001524	1-Acyl-sn-glycero-3-phosphoethanolamine (N-C14:1)	444.209	3.31165	0.0382411
3.31_561.9726m/z	HMDB0006822	Formamidopyrimidine nucleoside triphosphate	561.973	3.31165	0.0114058
3.43_981.4255m/z	HMDB0278460	PIP(5-iso PGF2VI/16:0)	981.426	3.43163	0.0211986
3.48_1040.4983m/z	HMDB0293971	CDP-DG(18:3(10,12,15)-OH(9)/i-18:0)	1040.5	3.48307	0.0344846
3.48_882.4358m/z	HMDB0116070	CDP-DG(a-13:0/i-14:0)	882.436	3.48307	0.0103551
3.65_548.7545m/z	HMDB0292146	CDP-DG(PGF2alpha/20:4(5Z,8Z,11Z,14Z))	548.754	3.65457	0.00750416
3.65_797.4060m/z	HMDB0274354	PGP(a-13:0/18:3(10,12,15)-OH(9))	797.406	3.65457	<0.0005
3.69_448.1831m/z	PAMDB001529	1-Acyl-sn-glycero-3-phosphoglycerol (N-C12:0)	448.183	3.68885	0.0473188
3.71_1020.4716m/z	HMDB0115971	CDP-DG(18:2(9Z,12Z)/18:3(9Z,12Z,15Z))	1020.47	3.70598	0.028804
3.71_1103.5570m/z	HMDB0280380	PIP(PGF1alpha/22:3(10Z,13Z,16Z))	1103.56	3.70598	0.0189722
3.71_426.0225m/z	PAMDB000209	dGDP	426.023	3.70598	0.0164955
3.71_830.1039m/z	PAMDB000298	Acetyl-CoA	830.104	3.70598	0.0344846
3.71_987.4264m/z	HMDB0278659	PIP(16:2(9Z,12Z)/20:4(6Z,8E,10E,14Z)-2OH(5S,12R))	987.426	3.70598	0.0231161
3.72_781.4208m/z	HMDB0271225	PG(i-13:0/20:4(6E,8Z,11Z,13E)-2OH(5S,15S))	781.421	3.72313	0.0258397
3.74_953.4760m/z	HMDB0278423	PIP(16:0/20:4(5Z,8Z,11Z,14Z)-OH(19S))	953.476	3.74033	0.0178602
3.77_116.0494m/z	PAMDB100041	o-aminoacetophenone	116.049	3.77462	<0.0005
3.79_992.4423m/z	HMDB0274404	PGP(LTE4/a-15:0)	992.442	3.79177	0.0117762
3.81_225.0643m/z	PAMDB000203	L-Tryptophan	225.064	3.8089	0.0429529
3.83_338.9922m/z	HMDB0244240	Fructose-1,6-diphosphate	338.992	3.82605	0.0145244
3.86_201.0072m/z	PAMDB000831	Imidazole acetol-phosphate	201.007	3.86033	0.019172
3.86_215.1036m/z	PAMDB001737	gamma-Glutamyl-gamma-butyraldehyde	215.104	3.86033	<0.0005
3.89_1025.4523m/z	HMDB0278454	PIP(TXB2/16:0)	1025.45	3.89462	0.0205322
3.89_1082.4770m/z	HMDB0293849	CDP-DG(20:5(7Z,9Z,11E,13E,17Z)-3OH(5,6,15)/i-17:0)	1082.48	3.89462	0.0133944
3.89_357.0855m/z	PAMDB000527	N1-(5-Phospho-a-D-ribosyl)-5,6-dimethylbenzimidazole	357.085	3.89462	0.00432838
3.91_134.0455m/z	PAMDB000940	4-Hydroxy-L-threonine	134.046	3.91177	0.00222187
3.91_296.0826m/z	PAMDB000282	5'-Methylthioadenosine	296.083	3.91177	0.00437864
3.91_516.0474m/z	PAMDB001892	4-Amino-4-deoxy-L-arabinose	516.047	3.91177	0.0003481
3.93_835.4320m/z	HMDB0269431	PG(18:3(9Z,12Z,15Z)/5-iso PGF2VI)	835.432	3.9289	0.0355078
3.96_375.1595m/z	PAMDB001568	2-dodecanoyl-sn-glycerol 3-phosphate	375.16	3.96325	<0.0005
4.00_875.3708m/z	HMDB0274336	PGP(a-13:0/20:5(7Z,9Z,11E,13E,17Z)-3OH(5,6,15))	875.371	3.99753	<0.0005
4.03_499.2514m/z	HMDB0266581	PA(2:0/20:3(6,8,11)-OH(5))	499.251	4.02612	<0.0005
4.03_909.4358m/z	HMDB0273733	PGP(18:3(9,11,15)-OH(13)/20:4(5Z,8Z,11Z,14Z))	909.436	4.02612	0.0111893
4.04_164.0325m/z	HMDB0242170	D-Xylonate	164.033	4.04327	0.017789
4.04_179.0553m/z	HMDB0000122	D-Glucose	179.055	4.04327	0.0313145
4.06_719.3031m/z	PAMDB001520	1,6-Anhydrous-N-Acetylmuramyl-tetrapeptide	719.303	4.0604	0.0408902
4.09_1079.5036m/z	HMDB0279584	PIP(20:1(11Z)/6 keto-PGF1alpha)	1079.5	4.09468	0.0228706
4.15_1148.5492m/z	HMDB0292408	CDP-DG(22:6(4Z,7Z,11E,13Z,15E,19Z)-2OH(10S,17)/22:3(10Z,13Z,16Z))	1148.55	4.14618	0.0144828
4.18_476.2164m/z	PAMDB001530	1-Acyl-sn-glycero-3-phosphoglycerol (N-C14:0)	476.216	4.18047	<0.0005
4.23_1075.4915m/z	HMDB0280574	PIP(22:6(4Z,7Z,10Z,13E,15E,19Z)-OH(17)/22:4(7Z,10Z,13Z,16Z))	1075.49	4.23188	0.0215221
4.23_970.4190m/z	HMDB0292830	CDP-DG(18:3(9,11,15)-OH(13)/a-13:0)	970.419	4.23188	0.0265569
4.25_369.2120m/z	HMDB0094680	Octaethylene glycol	369.212	4.24903	0.0265318
4.27_1110.4788m/z	HMDB0292639	CDP-DG(22:6(4Z,7Z,10Z,13Z,16Z,19Z)/20:4(5Z,8Z,11Z,14Z)-OH(20))	1110.48	4.26618	0.0450905
4.33_377.1414m/z	PAMDB001159	Decarboxy-SAM	377.141	4.33475	<0.0005
4.44_569.1789m/z	HMDB0254857	Monoglutamyl folic acid	569.179	4.43765	0.0225609
4.45_1009.4577m/z	HMDB0278510	PIP(PGD1/16:0)	1009.46	4.4548	0.0281347
4.52_397.2102m/z	HMDB0007007	CPA(18:2(9Z,12Z)/0:0)	397.21	4.52337	0.00433282
4.54_441.1388n	PAMDB000044	Folic acid	440.132	4.5405	0.000156186
4.63_345.0419m/z	HMDB0252787	Glucose pyruvate acetate	345.042	4.62628	0.0162264
4.64_1031.4448m/z	HMDB0279444	PIP(PGD1/18:3(9Z,12Z,15Z))	1031.44	4.64342	0.0157886
4.64_682.1275m/z	HMDB0059644	NADHX	682.128	4.64342	<0.0005
4.71_1062.5193m/z	HMDB0293819	CDP-DG(20:4(7E,9E,11Z,13E)-3OH(5S,6R,15S)/i-17:0)	1062.52	4.712	0.0266324
4.71_990.4679m/z	HMDB0272846	PGP(LTE4/18:2(9Z,11Z))	990.468	4.712	0.00929837
4.78_1046.4841m/z	HMDB0292228	CDP-DG(20:4(5Z,8Z,11Z,14Z)-OH(19S)/20:4(8Z,11Z,14Z,17Z))	1046.48	4.78057	0.0186631
4.83_1005.4976m/z	HMDB0279615	PIP(18:1(9Z)-O(12,13)/20:1(11Z))	1005.5	4.83203	0.0409701
4.83_495.2207m/z	HMDB0266550	PA(20:5(5Z,8Z,10E,14Z,17Z)-OH(12)/2:0)	495.221	4.83203	<0.0005
4.85_1074.5042m/z	HMDB0290859	CDP-DG(16:0/PGF1alpha)	1074.5	4.84918	<0.0005
4.87_1106.5096m/z	HMDB0291731	CDP-DG(20:1(11Z)/PGJ2)	1106.51	4.86633	0.0355262
4.90_837.3722m/z	PAMDB000278	Heme O	837.372	4.90062	<0.0005
4.92_1143.5037m/z	HMDB0291109	CDP-DG(18:1(11Z)/LTE4)	1143.5	4.91775	0.0451886
4.92_671.3372m/z	PAMDB001675	PGP(12:0/12:0)	671.337	4.91775	0.0437765
4.92_954.4517m/z	HMDB0293313	CDP-DG(i-12:0/18:1(12Z)-2OH(9,10))	954.452	4.91775	0.0126696
4.95_345.0386m/z	PAMDB100050	pyochelin I	345.039	4.95203	0.0304347
4.95_877.4387m/z	HMDB0013576	PGP(18:3(6Z,9Z,12Z)/22:6(4Z,7Z,10Z,13Z,16Z,19Z))	877.439	4.95203	0.0273077
5.03_1007.4777m/z	HMDB0280048	PIP(20:4(5Z,8Z,11Z,14Z)/22:6(5Z,7Z,10Z,13Z,16Z,19Z)-OH(4))	1007.48	5.03205	0.0173637
5.05_1046.5183m/z	HMDB0292978	CDP-DG(PGF2alpha/a-17:0)	1046.52	5.04918	0.0219188
5.05_1086.4843m/z	HMDB0292224	CDP-DG(20:4(5Z,8Z,11Z,14Z)-OH(20)/20:4(8Z,11Z,14Z,17Z))	1086.48	5.04918	0.0482571
5.07_580.3101m/z	HMDB0288868	PC(2:0/20:5(6E,8Z,11Z,14Z,17Z)-OH(5))	580.31	5.06633	0.031212
5.13_815.3750m/z	HMDB0274829	PGP(i-12:0/5-iso PGF2VI)	815.375	5.1349	0.0386457
5.17_1095.4851n	HMDB0292680	CDP-DG(5-iso PGF2VI/22:6(4Z,7Z,10Z,13Z,16Z,19Z))	1094.48	5.16918	0.0134843
5.17_989.5042m/z	HMDB0282392	PS(LTE4/20:3(5Z,8Z,11Z))	989.504	5.16918	0.0304875
5.22_1030.4889m/z	HMDB0290898	CDP-DG(PGF2alpha/16:1(9Z))	1030.49	5.22062	0.0349024
5.25_854.4001n	HMDB0274337	PGP(20:5(7Z,9Z,11E,13E,17Z)-3OH(5,6,15)/a-13:0)	853.393	5.25495	0.0299057
5.25_885.3996m/z	HMDB0274335	PGP(22:6(5Z,8E,10Z,13Z,15E,19Z)-2OH(7S, 17S)/a-13:0)	885.4	5.25495	0.0169526
5.27_696.3786m/z	HMDB0012342	PS(14:1(9Z)/14:1(9Z))	696.379	5.2721	<0.0005
5.31_1136.5190m/z	HMDB0292368	CDP-DG(5-iso PGF2VI/22:3(10Z,13Z,16Z))	1136.52	5.30638	<0.0005
5.31_598.3198m/z	HMDB0288877	PC(20:4(8Z,11Z,14Z,17Z)-2OH(5S,6R)/2:0)	598.32	5.30638	0.0344846
5.39_664.1208m/z	PAMDB000398	NADH	664.121	5.3921	0.000127123
5.43_824.4114m/z	HMDB0262988	PA(14:0/LTE4)	824.411	5.42638	0.0184052
5.43_869.4374m/z	HMDB0273027	PGP(18:3(6Z,9Z,12Z)/20:4(5Z,8Z,11Z,14Z)-OH(19S))	869.437	5.42638	0.024456
5.55_1080.5012m/z	HMDB0291004	CDP-DG(PGJ2/18:0)	1080.5	5.54643	0.0207145
5.55_954.4352m/z	HMDB0292806	CDP-DG(20:5(6E,8Z,11Z,14Z,17Z)-OH(5)/a-13:0)	954.435	5.54643	0.0255907
5.56_1031.4190m/z	HMDB0010147	PIP3(16:0/16:0)	1031.42	5.56357	0.0111186
5.62_544.2563m/z	PAMDB100003	FR901465	544.256	5.615	<0.0005
5.65_1007.4429m/z	HMDB0278441	PIP(16:0/PGD2)	1007.44	5.64928	0.0318125
5.65_973.5085m/z	HMDB0283430	PS(22:5(7Z,10Z,13Z,16Z,19Z)/LTE4)	973.508	5.64928	<0.0005
5.68_1027.4814n	HMDB0293649	CDP-DG(22:6(4Z,8Z,10Z,13Z,16Z,19Z)-OH(7)/i-15:0)	1026.47	5.68362	<0.0005
5.79_316.0635m/z	PAMDB000417	S-Formylglutathione	316.064	5.78647	0.0196114
5.79_329.0128m/z	HMDB0001409	dUMP	329.013	5.78647	0.0123378
5.79_347.1013m/z	HMDB0001557	Riboflavin reduced	347.101	5.78647	0.00915921
5.79_561.0152m/z	PAMDB000646	Uridine diphosphate glucuronic acid	561.015	5.78647	0.0133926
5.89_630.2997m/z	HMDB0288872	PC(2:0/20:5(7Z,9Z,11E,13E,17Z)-3OH(5,6,15))	630.3	5.88933	0.0211184
5.96_259.0133m/z	PAMDB100032	6-deoxy-6-sulfo-D-gluconic acid	259.013	5.95795	0.00272126
5.96_327.0002m/z	HMDB0011640	Uridine 2',3'-cyclic phosphate	327	5.95795	<0.0005
5.96_811.4203m/z	HMDB0265367	PA(20:5(5Z,8Z,11Z,14Z,17Z)/PGE2)	811.42	5.95795	0.0346623
5.99_197.0407m/z	HMDB0060618	6-Aminopenicillanic acid	197.041	5.99223	<0.0005
5.99_429.2024m/z	PAMDB001569	2-hexadec-9-enoyl-sn-glycerol 3-phosphate	429.202	5.99223	<0.0005
5.99_770.4052m/z	HMDB0262884	PA(13:0/LTE4)	770.405	5.99223	0.0207685
6.26_620.3036m/z	HMDB0288864	PC(2:0/20:5(5Z,8Z,11Z,14Z,16E)-OH(18))	620.304	6.26087	<0.0005
6.38_166.0619n	HMDB0033752	3-(2-Hydroxyphenyl)propanoic acid	165.055	6.3809	0.00129074
6.38_424.9726m/z	PAMDB000123	Uridine 5'-diphosphate	424.973	6.3809	0.000339224
6.60_902.4274m/z	HMDB0116052	CDP-DG(18:2(9Z,11Z)/i-12:0)	902.427	6.60382	0.0241665
6.62_1019.5094m/z	HMDB0278247	PI(22:5(7Z,10Z,13Z,16Z,19Z)/TXB2)	1019.51	6.62095	0.0163574
6.72_1000.4772m/z	HMDB0292918	CDP-DG(20:4(8Z,11Z,14Z,17Z)-2OH(5S,6R)/a-15:0)	1000.48	6.7238	0.0292053
7.06_1120.5615m/z	HMDB0294358	CDP-DG(20:5(5Z,8Z,11Z,14Z,16E)-OH(18R)/i-22:0)	1120.56	7.06107	<0.0005
7.25_387.0330m/z	PAMDB000388	Phosphoribosyl formamidocarboxamide	387.033	7.24968	0.0119566
7.32_921.4322m/z	HMDB0276306	PI(16:2(9Z,12Z)/20:5(7Z,9Z,11E,13E,17Z)-3OH(5,6,15))	921.432	7.31825	<0.0005
7.39_138.0183m/z	PAMDB000671	L-2-Amino-3-oxobutanoic acid	138.018	7.38682	0.0357289
7.44_361.0201m/z	HMDB0252492	fructose-6-phosphate lactate	361.02	7.43828	0.0166502
7.95_573.6712m/z	PAMDB001051	UDP-N-Acetylmuramoyl-L-alanyl-D-glutamyl-L-lysyl-D-alanyl-D-alanine	573.671	7.95267	0.000230682
7.99_1023.5523m/z	HMDB0009954	PIP(18:0/20:3(5Z,8Z,11Z))	1023.55	7.98695	0.0204623
8.29_335.0360m/z	PAMDB000947	5-Amino-6-(5'-phosphoribosylamino)uracil	335.036	8.2899	0.0280223
8.38_887.4658m/z	HMDB0270035	PG(PGE2/20:4(8Z,11Z,14Z,17Z))	887.466	8.37562	<0.0005
8.68_607.3471m/z	HMDB0262690	PA(20:4(6E,8Z,11Z,14Z)+=O(5)/10:0)	607.347	8.68422	0.0119731
8.74_379.0962m/z	PAMDB001688	S-Adenosyl-4-methylthio-2-oxobutanoate	379.096	8.73568	<0.0005
8.99_1091.5319m/z	HMDB0280359	PIP(22:3(10Z,13Z,16Z)/22:6(5Z,7Z,10Z,13Z,16Z,19Z)-OH(4))	1091.53	8.99285	<0.0005
9.14_319.0483m/z	PAMDB000407	AICAR	319.048	9.14148	0.0322551
9.14_335.0269m/z	PAMDB000332	5'-Phosphoribosyl-N-formylglycineamide	335.027	9.14148	0.0153002
9.14_345.0207m/z	PAMDB000419	Xanthylic acid	345.021	9.14148	0.0341678
9.14_392.9970m/z	PAMDB000509	DIDP	392.997	9.14148	0.00613564
9.14_474.9734m/z	PAMDB001355	Dihydromonapterin-triphosphate	474.973	9.14148	0.0321404
9.16_769.2255m/z	PAMDB001652	Maltopentaose	769.226	9.15863	0.0211107
9.16_775.2474m/z	HMDB0060403	5,6,7,8-Tetrahydromethanopterin	775.247	9.15863	0.00454094
9.18_289.1054m/z	PAMDB000836	N-Succinyl-L,L-2,6-diaminopimelate	289.105	9.17577	0.0130815
9.18_357.0906m/z	PAMDB000379	Pantetheine 4'-phosphate	357.091	9.17577	0.0242733
9.18_595.1857m/z	PAMDB002051	Tetrahydrofolyl-[Glu](2)	595.186	9.17577	0.0113291
9.21_287.1386m/z	PAMDB001692	Tetradecanoyl-phosphate (n-C14:0)	287.139	9.21005	0.010169
9.21_588.0593m/z	PAMDB000120	Uridine diphosphate-N-acetylglucosamine	588.059	9.21005	<0.0005
9.23_563.0621m/z	PAMDB000339	dTDP-D-Glucose	563.062	9.2272	0.0380408
9.33_1050.5308m/z	PAMDB000734	CDP-DG(18:1(11Z)/22:6(4Z,7Z,10Z,13Z,16Z,19Z))	1050.53	9.33005	0.0317645
9.36_1036.5423m/z	HMDB0115957	CDP-DG(18:0/22:5(4Z,7Z,10Z,13Z,16Z))	1036.54	9.36438	<0.0005
9.40_579.0302m/z	HMDB0000935	Uridine diphosphate glucuronic acid	579.03	9.39867	<0.0005
9.79_674.1391n	HMDB0013647	Adenosine thiamine diphosphate	673.132	9.793	0.00647221

## Sheet: Table S4
Comparison of significantly altered metabolites in P. aeruginosa treated with MDA-231-MB secretome between time points 0 and 3 hours.
Compound	Compound ID	Compound name	Mass	Retention time	p value [3] Vs [0]	FC [3] Vs [0]	Log FC [3] Vs [0]	Regulation [3] Vs [0]
0.81_394.7498m/z	HMDB0285765	PC(22:6(5Z,7Z,10Z,13Z,16Z,19Z)-OH(4)/14:1(9Z))	394.75	0.8082	<0.0005	16	-4	down
0.84_214.0479m/z	PAMDB000042	Glycerylphosphorylethanolamine	214.048	0.842483	<0.0005	6.42776	2.68432	up
0.86_567.1935m/z	HMDB0266555	PA(2:0/20:5(7Z,9Z,11E,13E,17Z)-3OH(5,6,15))	567.193	0.859617	<0.0005	16	-4	down
0.86_625.1507m/z	HMDB0012947	Ferrocytochrome	625.151	0.859617	<0.0005	8.35352	3.06238	up
0.88_196.0703m/z	PAMDB000198	Citrulline	196.07	0.876767	<0.0005	4.92668	2.30061	up
0.89_330.0622m/z	PAMDB000199	Deoxyadenosine monophosphate	330.062	0.8939	<0.0005	4.51145	2.17359	up
0.89_458.2060m/z	HMDB0273193	PGP(18:3(9Z,12Z,15Z)/20:5(7Z,9Z,11E,13E,17Z)-3OH(5,6,15))	458.206	0.8939	<0.0005	16	-4	down
0.89_484.2167m/z	HMDB0010032	PIP2(16:0/16:0)	484.217	0.8939	<0.0005	16	-4	down
0.89_524.2488m/z	HMDB0010045	PIP2(16:0/22:2(13Z,16Z))	524.249	0.8939	<0.0005	3.17764	1.66796	up
0.89_567.2508m/z	HMDB0293709	CDP-DG(LTE4/i-16:0)	567.251	0.8939	<0.0005	16	-4	down
0.89_639.3215m/z	HMDB0266629	PA(8:0/20:3(8Z,11Z,14Z)-2OH(5,6))	639.321	0.8939	<0.0005	4.06199	-2.02219	down
1.32_191.0183m/z	PAMDB000034	Citric acid	191.018	1.31688	<0.0005	16	-4	down
1.71_375.1341m/z	PAMDB000103	Riboflavin	375.134	1.71127	<0.0005	16	-4	down
12.74_278.9883m/z	PAMDB000264	6-Phosphonoglucono-D-lactone	278.988	12.7418	<0.0005	2.05603	1.03986	up
12.96_684.0878m/z	HMDB0000902	NAD	684.088	12.9646	<0.0005	4.33974	2.11761	up
13.87_951.4569m/z	HMDB0278488	PIP(20:4(6E,8Z,11Z,13E)-2OH(5S,15S)/16:0)	951.457	13.8676	<0.0005	4.59526	2.20015	up
15.00_651.3649m/z	HMDB0262799	PA(18:2(9Z,11E)+=O(13)/12:0)	651.365	15.0048	<0.0005	16	4	up
15.06_1002.4104m/z	HMDB0292783	CDP-DG(a-13:0/5-iso PGF2VI)	1002.41	15.0562	<0.0005	3.1367	1.64925	up
16.65_954.5240n	HMDB0273320	PGP(PGE1/20:1(11Z))	935.506	16.645	<0.0005	2.24766	1.16843	up
17.15_455.3186m/z	PAMDB001971	Ubiquinol-4	455.319	17.1537	<0.0005	2.03395	1.02428	up
3.16_389.1637m/z	PAMDB001376	L-Ala-D-Glu-meso-A2pm	389.164	3.1573	<0.0005	16	-4	down
3.77_116.0494m/z	PAMDB100041	o-aminoacetophenone	116.049	3.77462	<0.0005	2.84084	-1.50632	down
3.96_375.1595m/z	PAMDB001568	2-dodecanoyl-sn-glycerol 3-phosphate	375.16	3.96325	<0.0005	16	-4	down
4.00_875.3708m/z	HMDB0274336	PGP(a-13:0/20:5(7Z,9Z,11E,13E,17Z)-3OH(5,6,15))	875.371	3.99753	<0.0005	16	-4	down
4.03_499.2514m/z	HMDB0266581	PA(2:0/20:3(6,8,11)-OH(5))	499.251	4.02612	<0.0005	16	-4	down
4.18_476.2164m/z	PAMDB001530	1-Acyl-sn-glycero-3-phosphoglycerol (N-C14:0)	476.216	4.18047	<0.0005	16	-4	down
4.64_682.1275m/z	HMDB0059644	NADHX	682.128	4.64342	<0.0005	6.32527	-2.66113	down
4.83_495.2207m/z	HMDB0266550	PA(20:5(5Z,8Z,10E,14Z,17Z)-OH(12)/2:0)	495.221	4.83203	<0.0005	16	-4	down
5.96_327.0002m/z	HMDB0011640	Uridine 2',3'-cyclic phosphate	327	5.95795	<0.0005	16	-4	down
5.99_197.0407m/z	HMDB0060618	6-Aminopenicillanic acid	197.041	5.99223	<0.0005	3.76932	-1.9143	down
7.32_921.4322m/z	HMDB0276306	PI(16:2(9Z,12Z)/20:5(7Z,9Z,11E,13E,17Z)-3OH(5,6,15))	921.432	7.31825	<0.0005	58.8865	-5.87987	down
9.21_588.0593m/z	PAMDB000120	Uridine diphosphate-N-acetylglucosamine	588.059	9.21005	<0.0005	16	-4	down
9.40_579.0302m/z	HMDB0000935	Uridine diphosphate glucuronic acid	579.03	9.39867	<0.0005	16	-4	down

## Sheet: Table S5
Comparison of significantly altered metabolites in P. aeruginosa treated with MDA-231-MB secretome between time points 0 and 6 hours.
Compound	Compound ID	Compound name	Mass	Retention time	p value [6] Vs [0]	FC [6] Vs [0]	Log FC [6] Vs [0]	Regulation [6] Vs [0]
5.68_1027.4814n	HMDB0000935	Uridine diphosphate glucuronic acid	579.03	9.39867	<0.0005	14.7749	-3.88508	down
0.88_196.0703m/z	HMDB0011640	Uridine 2',3'-cyclic phosphate	327	5.95795	<0.0005	4.00447	2.00161	up
1.59_639.3228m/z	HMDB0115957	CDP-DG(18:0/22:5(4Z,7Z,10Z,13Z,16Z))	1036.54	9.36438	<0.0005	29.9536	-4.90466	down
4.85_1074.5042m/z	HMDB0262799	PA(18:2(9Z,11E)+=O(13)/12:0)	651.365	15.0048	<0.0005	9.17557	-3.1978	down
5.96_327.0002m/z	HMDB0266655	PA(8:0/22:6(5Z,8E,10Z,13Z,15E,19Z)-2OH(7S, 17S))	639.323	1.59128	<0.0005	6.60065	2.72261	up
9.36_1036.5423m/z	HMDB0278488	PIP(20:4(6E,8Z,11Z,13E)-2OH(5S,15S)/16:0)	951.457	13.8676	<0.0005	21.9701	-4.45747	down
9.40_579.0302m/z	HMDB0290859	CDP-DG(16:0/PGF1alpha)	1074.5	4.84918	<0.0005	3.46591	1.79323	up
13.87_951.4569m/z	HMDB0290913	CDP-DG(16:1(9Z)/20:4(6E,8Z,11Z,14Z)+=O(5))	994.454	2.7172	<0.0005	16	-4	down
15.06_1002.4104m/z	HMDB0292783	CDP-DG(a-13:0/5-iso PGF2VI)	1002.41	15.0562	<0.0005	2.00828	1.00596	up
15.00_651.3649m/z	HMDB0293649	CDP-DG(22:6(4Z,8Z,10Z,13Z,16Z,19Z)-OH(7)/i-15:0)	1026.47	5.68362	<0.0005	16	4	up
4.90_837.3722m/z	PAMDB000198	Citrulline	196.07	0.876767	<0.0005	16	-4	down
4.33_377.1414m/z	PAMDB000278	Heme O	837.372	4.90062	<0.0005	4.7206	2.23897	up
2.72_994.4542m/z	PAMDB001159	Decarboxy-SAM	377.141	4.33475	<0.0005	15.0844	-3.91498	down
